# Supplementary material for: Association of inflammatory cytokines with lung function, chronic lung diseases, and COVID-19
Source: iScience. 2024 Aug 9;27(10):110704. doi: 10.1016/j.isci.2024.110704 (PMC11417323; doi:10.1016/j.isci.2024.110704)
Supplement: Table S1. List of cytokines, related to STAR Methods [file mmc2.xlsx]

## Sheet: S1. List of cytokines
Supplementary Table S1. List of cytokines, related to STAR methods
Cytokine	Abbreviation
active plasminogen activator inhibitor-1	activePAI
beta nerve growth factor	bNGF
cutaneous T-cell attracting chemokine / C-C motif chemokine ligand 27	CTACK
eotaxin / C-C motif chemokine ligand 11	eotaxin
basic fibroblast growth factor	FGFBasic
growth regulated oncogene-alpha / C-X-C motif chemokine ligand 1	GROa
hepatocyte growth factor	HGF
interleukin 16	IL-16
interleukin 18	IL-18
interleukin 1 antagonist	IL-1a
interleukin 1 receptor antagonist	IL-1ra
interleukin 2 receptor antagonist	IL-2ra
interleukin 6	IL-6
interleukin 7	IL-7
interleukin 8	IL-8
interleukin 12p70	IL-12p70
interferon gamma-induced protein 10 / C-X-C motif chemokine ligand 10	IP-10
monocyte chemotactic protein 1 / C-C motif chemokine ligand 2	MCP1
monocyte chemotactic protein 3 / C-C motif chemokine ligand 7	MCP3
macrophage colony-stimulating factor	MCSF
macrophage migration inhibitory factor	MIF
monokine induced by interferon-gamma / C-X-C motif chemokine ligand 9	MIG
macrophage inflammatory protein 1a / C-C motif chemokine ligand 3	MIP1a
macrophage inflammatory protein 1b / C-C motif chemokine ligand 4	MIP1b
platelet derived growth factor BB	PDGFbb
beta-chemokine RANTES / C-C motif chemokine ligand 5	RANTES
stem cell factor	SCF
stem cell growth factor beta	SCGFb
soluble E-selectin	SeSelectin
soluble intercellular adhesion molecule 1	sICAM 1
soluble vascular cell adhesion molecule 1	sVCAM 1
tumor necrosis factor a	TNF-a
tumor necrosis factor b	TNF-b
TNF-related apoptosis inducing ligand	TRAIL
vascular endothelial growth factor	VEGF
