# Supplementary material for: Association of inflammatory cytokines with lung function, chronic lung diseases, and COVID-19
Source: iScience. 2024 Aug 9;27(10):110704. doi: 10.1016/j.isci.2024.110704 (PMC11417323; doi:10.1016/j.isci.2024.110704)
Supplement: Table S2. Summary of cis-pQTL results, related to Figures 1 and 3 [file mmc3.xlsx]

## Sheet: S2. Summary cis-pQTL
Supplementary table S2. Summary of cis-pQTL results, related to Figures 1 & 3
Cytokine	Outcome	N of SNPs	IVW_OR_CI	IVW_BETA_CI	IVW__Pvalue	Qvalue_FDR	WMedian_OR_CI	WMedian_BETA_CI	WMedian__Pvalue	MREgger_OR_CI	MREgger_BETA_CI	MR_Egger__Pvalue	MR_Egger_intercept__Pvalue	MRPresso Global p-value	Outliers	MRPresso_OR_CI	MRPresso_BETA_CI	R^2	F-stat
TNFa	Atopic Asthma	1	0.38 (0.26 to 0.54)	-0.98 (-1.34 to -0.62)	9.78485e-08	2.73976e-06												0.00162563	13.8729
MCSF	COVID vs. population	11	0.94 (0.91 to 0.97)	-0.06 (-0.1 to -0.03)	0.0001	0.0017	0.94 (0.9 to 0.98)	-0.06 (-0.1 to -0.02)	0.0045	0.93 (0.86 to 1.02)	-0.07 (-0.16 to 0.02)	0.1073	0.8706	0.839	0			0.0457327	47.6635
IL18	COPD	5	1.13 (1.06 to 1.2)	0.12 (0.06 to 0.18)	0.0001	0.0018	1.13 (1.05 to 1.22)	0.12 (0.05 to 0.2)	0.001	1.13 (0.93 to 1.37)	0.12 (-0.07 to 0.32)	0.2035	0.9746	0.979	0			0.0505894	62.0386
IL1RA	FVC	17		0.03 (0.01 to 0.04)	0.0001	0.0037		0.03 (0.01 to 0.05)	0.0004		0.03 (0 to 0.06)	0.0443	0.7783	0.222	0			0.0741393	36.5645
sICAM	COVID vs. population	22	0.96 (0.94 to 0.98)	-0.04 (-0.06 to -0.02)	0.0003	0.0041	0.97 (0.94 to 0.99)	-0.03 (-0.06 to -0.01)	0.0199	0.98 (0.93 to 1.04)	-0.02 (-0.07 to 0.04)	0.5272	0.3985	0.077	0			0.14685	27.9253
sICAM	Severe COVID vs. population	22	0.82 (0.73 to 0.91)	-0.2 (-0.31 to -0.1)	0.0001	0.0044	0.85 (0.76 to 0.94)	-0.16 (-0.27 to -0.06)	0.0023	1.07 (0.82 to 1.39)	0.07 (-0.2 to 0.33)	0.6209	0.0313	<0.001	2	0.81 (0.74 to 0.89)	-0.21 (-0.3 to -0.11)	0.14685	27.9253
IL18	FEV1	5		-0.03 (-0.04 to -0.01)	0.0002	0.0053		-0.03 (-0.04 to -0.01)	0.0024		-0.03 (-0.08 to 0.01)	0.1422	0.7444	0.93	0			0.0505894	62.0386
IL18	FVC	5		-0.03 (-0.04 to -0.01)	0.0005	0.0075		-0.03 (-0.04 to -0.01)	0.0045		-0.03 (-0.07 to 0.02)	0.2114	0.8543	0.939	0			0.0505894	62.0386
MCP3	FVC	8		0.01 (0 to 0.02)	0.0026	0.0186		0.01 (0 to 0.02)	0.0049		0.01 (-0.01 to 0.03)	0.1672	0.7619	0.492	0			0.211371	71.6425
MCSF	FVC	11		-0.02 (-0.04 to -0.01)	0.0023	0.0186		-0.03 (-0.05 to -0.01)	0.0034		0 (-0.05 to 0.04)	0.8823	0.3065	0.583	0			0.0457327	47.6635
sICAM	Hospitalized COVID vs. population	22	0.89 (0.82 to 0.95)	-0.12 (-0.19 to -0.05)	0.0008	0.0224	0.86 (0.81 to 0.93)	-0.15 (-0.22 to -0.08)	2.95569e-05	1.01 (0.85 to 1.21)	0.01 (-0.17 to 0.19)	0.8996	0.1152	<0.001	4	0.87 (0.82 to 0.92)	-0.14 (-0.2 to -0.08)	0.14685	27.9253
MCSF	Hospitalized COVID vs. population	11	0.9 (0.84 to 0.96)	-0.11 (-0.18 to -0.04)	0.0014	0.0224	0.92 (0.84 to 1)	-0.08 (-0.17 to 0)	0.0646	1.06 (0.87 to 1.28)	0.05 (-0.14 to 0.25)	0.5716	0.0704	0.547	0			0.0457327	47.6635
MCP3	FEV1	8		0.01 (0 to 0.02)	0.0047	0.0432		0.01 (0 to 0.02)	0.0092		0.01 (-0.01 to 0.03)	0.1629	0.7221	0.583	0			0.211371	71.6425
IL1RA	FEV1	17		0.03 (0.01 to 0.04)	0.0034	0.0432		0.03 (0.01 to 0.05)	0.0018		0.03 (-0.01 to 0.07)	0.104	0.753	0.016	1		0.03 (0.01 to 0.04)	0.0741393	36.5645
PDGFbb	FEV1	1		0.15 (0.04 to 0.25)	0.006	0.0432												0.00099732	18.2061
sVCAM	Hospitalized COVID vs. population	1	0.65 (0.48 to 0.88)	-0.43 (-0.73 to -0.13)	0.0045	0.0464												0.00300377	15.6576
TNFa	Severe COVID vs. population	2	1.55 (1.16 to 2.08)	0.44 (0.15 to 0.73)	0.0034	0.0527												0.00439329	18.7594
sICAM	Hospitalized vs. non-hospitalized COVID	21	0.83 (0.74 to 0.94)	-0.19 (-0.31 to -0.06)	0.0028	0.0614	0.86 (0.73 to 1.02)	-0.15 (-0.32 to 0.02)	0.0893	0.9 (0.66 to 1.22)	-0.11 (-0.42 to 0.2)	0.4872	0.6056	0.905	0			0.140346	25.3458
sVCAM	Hospitalized vs. non-hospitalized COVID	1	0.29 (0.13 to 0.68)	-1.23 (-2.07 to -0.39)	0.0041	0.0614												0.00300377	15.6576
HGF	FVC	1		0.04 (0.01 to 0.07)	0.0208	0.086												0.00967873	113.283
activePAI	FVC	1		-0.07 (-0.13 to -0.01)	0.0191	0.086												0.00312789	16.3067
PDGFbb	FVC	1		0.13 (0.02 to 0.23)	0.0157	0.086												0.00099732	18.2061
VEGF	COPD	20	1.08 (1.02 to 1.14)	0.07 (0.02 to 0.13)	0.0127	0.0922	1.04 (0.97 to 1.12)	0.04 (-0.03 to 0.11)	0.2361	1 (0.91 to 1.09)	0 (-0.09 to 0.09)	0.9933	0.0477	0.404	0			0.0654491	28.9847
RANTES	COPD	1	0.83 (0.72 to 0.96)	-0.18 (-0.33 to -0.04)	0.0107	0.0922												0.00908519	31.3471
IL1RA	COPD	16	0.93 (0.87 to 0.98)	-0.08 (-0.13 to -0.02)	0.0067	0.0922	0.9 (0.84 to 0.96)	-0.11 (-0.17 to -0.04)	0.003	0.93 (0.82 to 1.05)	-0.08 (-0.2 to 0.04)	0.2131	0.9898	0.265	0			0.0721599	40.824
TNFa	Non-atopic Asthma	1	0.61 (0.44 to 0.85)	-0.49 (-0.81 to -0.16)	0.0033	0.0922												0.00162563	13.8729
GROa	FEV1	11		0.01 (0 to 0.01)	0.0223	0.1078		0.01 (0 to 0.01)	0.0778		0 (-0.01 to 0.01)	0.5432	0.2018	0.893	0			0.272411	30.9316
VEGF	FEV1	20		-0.01 (-0.03 to 0)	0.0203	0.1078		-0.01 (-0.03 to 0.01)	0.1918		-0.01 (-0.03 to 0.01)	0.2818	0.7265	0.421	0			0.0715607	39.198
IL18	COVID vs. population	5	0.96 (0.94 to 0.99)	-0.04 (-0.06 to -0.01)	0.0117	0.1214	0.97 (0.94 to 1)	-0.03 (-0.06 to 0)	0.0846	1.01 (0.92 to 1.11)	0.01 (-0.08 to 0.1)	0.8493	0.3094	0.805	0			0.0505894	62.0386
CTACK	COPD	3	0.93 (0.88 to 0.99)	-0.07 (-0.13 to -0.01)	0.0258	0.1249	0.93 (0.87 to 1)	-0.07 (-0.14 to 0)	0.0544	1.03 (0.77 to 1.39)	0.03 (-0.27 to 0.33)	0.8368	0.4777					0.0601224	49.5185
IL2ra	COPD	8	0.95 (0.91 to 0.99)	-0.05 (-0.1 to -0.01)	0.0226	0.1249	0.94 (0.89 to 0.99)	-0.07 (-0.12 to -0.01)	0.014	0.95 (0.87 to 1.04)	-0.05 (-0.13 to 0.04)	0.2561	0.8996	0.226	0			0.161444	24.8638
HGF	FEV1	1		0.03 (0 to 0.06)	0.0392	0.1622												0.00967873	113.283
VEGF	Atopic Asthma	15	0.94 (0.89 to 0.99)	-0.06 (-0.11 to -0.01)	0.0128	0.1787	0.95 (0.89 to 1.01)	-0.05 (-0.12 to 0.01)	0.0849	0.96 (0.88 to 1.04)	-0.04 (-0.13 to 0.04)	0.3031	0.618	0.53	0			0.0625597	47.6041
IL18	Hospitalized COVID vs. population	5	0.93 (0.87 to 0.99)	-0.07 (-0.13 to -0.01)	0.0237	0.184	0.96 (0.89 to 1.04)	-0.04 (-0.12 to 0.04)	0.3214	1.07 (0.87 to 1.32)	0.07 (-0.13 to 0.28)	0.5013	0.1532	0.609	0			0.0505894	62.0386
MIP1b	FVC	19		0.01 (0 to 0.02)	0.0582	0.211		0.01 (0 to 0.03)	0.0498		0.02 (0 to 0.04)	0.0501	0.2729	0.614	0			0.120339	25.9256
GROa	Hospitalized COVID vs. population	11	1.03 (1 to 1.06)	0.03 (0 to 0.06)	0.0372	0.2304	1.03 (0.99 to 1.07)	0.03 (-0.01 to 0.06)	0.1599	1 (0.96 to 1.04)	0 (-0.04 to 0.04)	0.9114	0.0228	0.364	0			0.272411	30.9316
IL16	Peak exp. flow	7		0.02 (0.01 to 0.04)	0.0091	0.2633		0.02 (0 to 0.04)	0.0135		0.02 (0 to 0.05)	0.0455	0.914	0.935	0			0.0317586	25.7676
SeSelectin	Hospitalized vs. non-hospitalized COVID	2	0.56 (0.33 to 0.94)	-0.59 (-1.11 to -0.06)	0.0275	0.2747												0.00791012	91.1527
VEGF	FEV1/FVC	20		-0.02 (-0.03 to 0)	0.0335	0.2852		-0.01 (-0.03 to 0.01)	0.2923		0 (-0.02 to 0.02)	0.9678	0.0856	0.226	0			0.0715607	39.198
CTACK	FEV1/FVC	3		0.02 (0 to 0.03)	0.0278	0.2852		0.02 (0 to 0.03)	0.0402		0.03 (0 to 0.07)	0.0517	0.251					0.0601224	49.5185
RANTES	FEV1/FVC	1		0.04 (0 to 0.07)	0.0393	0.2852												0.00908519	31.3471
MCSF	FEV1/FVC	11		0.02 (0 to 0.04)	0.0149	0.2852		0.02 (0 to 0.04)	0.0401		0 (-0.05 to 0.05)	0.9237	0.2882	0.324	0			0.0457327	47.6635
MIF	Hospitalized COVID vs. population	1	1.14 (0.99 to 1.31)	0.13 (-0.01 to 0.27)	0.0704	0.2914												0.011232	39.6676
IL2ra	Hospitalized COVID vs. population	9	1.04 (1 to 1.09)	0.04 (0 to 0.08)	0.0752	0.2914	1.02 (0.97 to 1.07)	0.02 (-0.03 to 0.06)	0.4303	1 (0.93 to 1.08)	0 (-0.07 to 0.08)	0.9125	0.2386	0.235	0			0.170382	24.3584
TNFa	Hospitalized COVID vs. population	2	1.21 (0.99 to 1.48)	0.19 (-0.01 to 0.39)	0.0601	0.2914												0.00439329	18.7594
SeSelectin	COPD	2	0.87 (0.74 to 1.02)	-0.14 (-0.3 to 0.02)	0.0836	0.3464												0.00791012	91.1527
activePAI	FEV1	1		-0.05 (-0.11 to 0.01)	0.111	0.3598												0.00312789	16.3067
MCSF	FEV1	11		-0.01 (-0.03 to 0)	0.1117	0.3598		-0.02 (-0.04 to 0)	0.1111		0 (-0.04 to 0.04)	0.9876	0.5261	0.597	0			0.0457327	47.6635
SCF	Atopic Asthma	2	1.27 (1.01 to 1.59)	0.24 (0.01 to 0.47)	0.0386	0.3607												0.00305428	24.1785
SCGFb	FEV1/FVC	2		-0.02 (-0.05 to 0)	0.0647	0.3754												0.0161042	56.7168
MIP1b	Peak exp. flow	19		0.01 (0 to 0.02)	0.1044	0.3903		0.01 (0 to 0.03)	0.1009		0.01 (-0.01 to 0.03)	0.1907	0.6245	0.998	0			0.120339	25.9256
Eotaxin	Peak exp. flow	2		0.04 (-0.01 to 0.09)	0.1053	0.3903												0.0055855	32.0726
MIG	Peak exp. flow	1		-0.03 (-0.06 to 0.01)	0.1574	0.3903												0.0111143	41.3941
RANTES	Peak exp. flow	1		0.03 (-0.01 to 0.06)	0.1615	0.3903												0.00908519	31.3471
MCP3	Peak exp. flow	8		0.01 (0 to 0.01)	0.0878	0.3903		0.01 (0 to 0.02)	0.2828		0 (-0.02 to 0.02)	0.8092	0.3263	0.672	0			0.211371	71.6425
HGF	Peak exp. flow	1		0.03 (-0.01 to 0.06)	0.0995	0.3903												0.00967873	113.283
TNFa	Peak exp. flow	2		-0.05 (-0.1 to 0.01)	0.1127	0.3903												0.00439329	18.7594
SeSelectin	Peak exp. flow	2		-0.03 (-0.07 to 0.01)	0.1499	0.3903												0.00791012	91.1527
sVCAM	Peak exp. flow	1		0.05 (-0.01 to 0.12)	0.0873	0.3903												0.00300377	15.6576
IL1RA	Peak exp. flow	17		0.01 (0 to 0.03)	0.0611	0.3903		0.01 (0 to 0.03)	0.1023		0.01 (-0.02 to 0.04)	0.5475	0.7428	0.768	0			0.0741393	36.5645
IL8	Peak exp. flow	1		-0.04 (-0.1 to 0.01)	0.136	0.3903												0.00447912	71.8668
VEGF	FVC	20		-0.01 (-0.03 to 0)	0.1304	0.4201		-0.01 (-0.02 to 0.01)	0.2667		-0.02 (-0.04 to 0.01)	0.1946	0.6087	0.176	0			0.0715607	39.198
IL1RA	Atopic Asthma	15	0.94 (0.88 to 1)	-0.06 (-0.13 to 0)	0.0611	0.428	0.91 (0.85 to 0.98)	-0.09 (-0.16 to -0.02)	0.0106	1.07 (0.94 to 1.21)	0.07 (-0.06 to 0.19)	0.2999	0.0204	0.015	0			0.0699582	36.5645
TRAIL	COVID vs. population	7	0.95 (0.9 to 1)	-0.05 (-0.1 to 0)	0.0553	0.4286	0.97 (0.91 to 1.03)	-0.03 (-0.09 to 0.03)	0.3336	0.89 (0.74 to 1.07)	-0.12 (-0.3 to 0.07)	0.2112	0.4562	0.285	0			0.0224272	25.9279
sICAM	Atopic Asthma	20	1.04 (1 to 1.09)	0.04 (0 to 0.09)	0.0786	0.4403	1.05 (1 to 1.11)	0.05 (0 to 0.1)	0.0521	1 (0.9 to 1.12)	0 (-0.11 to 0.12)	0.9346	0.4816	0.021	1	1.03 (0.99 to 1.07)	0.03 (-0.01 to 0.07)	0.136083	27.9253
IL18	Atopic Asthma	5	1.06 (0.99 to 1.13)	0.06 (-0.01 to 0.12)	0.0944	0.4404	1.07 (0.99 to 1.17)	0.07 (-0.01 to 0.15)	0.089	0.88 (0.62 to 1.26)	-0.13 (-0.49 to 0.23)	0.492	0.3105	0.842	0			0.0329616	42.9506
GROa	Peak exp. flow	11		0 (0 to 0.01)	0.2372	0.473		0 (-0.01 to 0.01)	0.5685		0 (-0.01 to 0.01)	0.751	0.1288	0.819	0			0.272411	30.9316
MIP1a	Peak exp. flow	23		-0.01 (-0.01 to 0)	0.2447	0.473		0 (-0.02 to 0.01)	0.5252		0 (-0.02 to 0.02)	0.9013	0.4265	0.621	0			0.158806	59.7445
SCF	Peak exp. flow	2		-0.04 (-0.1 to 0.02)	0.2326	0.473												0.00355702	27.0868
MCP3	COPD	8	0.98 (0.95 to 1.01)	-0.02 (-0.05 to 0.01)	0.1394	0.5052	0.98 (0.94 to 1.02)	-0.02 (-0.06 to 0.02)	0.2594	1 (0.92 to 1.08)	0 (-0.08 to 0.07)	0.9177	0.6063	0.876	0			0.211371	71.6425
CTACK	Atopic Asthma	3	1.04 (0.98 to 1.09)	0.04 (-0.02 to 0.09)	0.1714	0.5055	1.04 (0.98 to 1.1)	0.04 (-0.02 to 0.1)	0.1784	1.09 (0.95 to 1.24)	0.08 (-0.05 to 0.21)	0.2155	0.4562					0.0601224	49.5185
IP10	Atopic Asthma	4	0.92 (0.82 to 1.03)	-0.08 (-0.2 to 0.03)	0.1649	0.5055	0.92 (0.8 to 1.05)	-0.09 (-0.22 to 0.05)	0.2014	0.9 (0.58 to 1.39)	-0.11 (-0.55 to 0.33)	0.6254	0.9033	0.995	0			0.0116364	26.2846
SeSelectin	Atopic Asthma	1	1.12 (0.94 to 1.32)	0.11 (-0.06 to 0.28)	0.1986	0.5055												0.00507566	117.05
MCSF	Atopic Asthma	12	0.95 (0.88 to 1.02)	-0.05 (-0.12 to 0.02)	0.1841	0.5055	0.95 (0.87 to 1.03)	-0.06 (-0.14 to 0.02)	0.1744	0.8 (0.66 to 0.97)	-0.22 (-0.41 to -0.03)	0.0237	0.0618	0.21	0			0.0427445	30.5309
MIP1a	Atopic Asthma	13	1.03 (0.99 to 1.07)	0.03 (-0.01 to 0.07)	0.1404	0.5055	1.02 (0.97 to 1.07)	0.02 (-0.03 to 0.06)	0.4781	1 (0.93 to 1.07)	0 (-0.07 to 0.07)	0.9354	0.265	0.705	0			0.100075	50.9462
HGF	Hospitalized COVID vs. population	1	0.92 (0.81 to 1.04)	-0.09 (-0.21 to 0.03)	0.1596	0.5127												0.00967873	113.283
IL6	Hospitalized COVID vs. population	1	0.75 (0.49 to 1.14)	-0.29 (-0.72 to 0.13)	0.1791	0.5127												0.0017884	16.0849
SCF	Hospitalized COVID vs. population	2	1.18 (0.92 to 1.51)	0.17 (-0.08 to 0.41)	0.1819	0.5127												0.00355702	27.0868
Eotaxin	Atopic Asthma	2	1.11 (0.94 to 1.31)	0.1 (-0.06 to 0.27)	0.2212	0.516												0.0055855	32.0726
sVCAM	COPD	1	1.19 (0.93 to 1.52)	0.17 (-0.07 to 0.42)	0.172	0.5204												0.00300377	15.6576
IL8	COPD	1	1.17 (0.93 to 1.47)	0.16 (-0.07 to 0.39)	0.1794	0.5204												0.00447912	71.8668
GROa	FVC	11		0 (0 to 0.01)	0.2004	0.5284		0 (-0.01 to 0.01)	0.5684		0 (-0.01 to 0.01)	0.9551	0.2079	0.811	0			0.272411	30.9316
MCP1	FVC	1		0.05 (-0.02 to 0.12)	0.1864	0.5284												0.00196605	32.8268
SCGFb	COPD	2	1.07 (0.96 to 1.2)	0.07 (-0.04 to 0.18)	0.203	0.5351												0.0161042	56.7168
MIG	COPD	1	1.09 (0.95 to 1.25)	0.08 (-0.05 to 0.22)	0.2261	0.5464												0.0111143	41.3941
MCSF	Severe COVID vs. population	11	0.91 (0.82 to 1)	-0.1 (-0.2 to 0)	0.0534	0.5517	0.96 (0.84 to 1.1)	-0.04 (-0.18 to 0.09)	0.5312	1 (0.75 to 1.35)	0 (-0.29 to 0.3)	0.983	0.4724	0.401	0			0.0457327	47.6635
SCGFb	Peak exp. flow	2		-0.01 (-0.04 to 0.01)	0.3066	0.5557												0.0161042	56.7168
GROa	FEV1/FVC	11		0.01 (0 to 0.01)	0.1344	0.5567		0 (-0.01 to 0.01)	0.4998		0 (-0.01 to 0.02)	0.4835	0.7134	0.18	0			0.272411	30.9316
SeSelectin	FEV1/FVC	2		-0.03 (-0.07 to 0.01)	0.1276	0.5567												0.00791012	91.1527
TRAIL	Non-atopic Asthma	6	1.07 (0.99 to 1.16)	0.07 (-0.01 to 0.15)	0.0805	0.5621	1.07 (0.97 to 1.19)	0.07 (-0.03 to 0.17)	0.1724	1.31 (0.99 to 1.74)	0.27 (-0.01 to 0.56)	0.0601	0.1489	0.714	0			0.020276	27.6324
MIF	Non-atopic Asthma	1	0.92 (0.83 to 1.02)	-0.08 (-0.19 to 0.02)	0.1204	0.5621												0.011232	39.6676
activePAI	Non-atopic Asthma	1	0.85 (0.7 to 1.04)	-0.16 (-0.36 to 0.04)	0.1112	0.5621												0.00312789	16.3067
IL1RA	Non-atopic Asthma	15	0.95 (0.9 to 1)	-0.05 (-0.11 to 0)	0.07	0.5621	0.97 (0.91 to 1.02)	-0.03 (-0.09 to 0.02)	0.2489	0.89 (0.79 to 0.99)	-0.12 (-0.23 to -0.01)	0.0407	0.1844	0.056	0			0.0699582	36.5645
SCF	Non-atopic Asthma	2	1.22 (0.99 to 1.49)	0.19 (-0.01 to 0.4)	0.0622	0.5621												0.00305428	24.1785
MIF	COVID vs. population	1	1.04 (0.98 to 1.11)	0.04 (-0.02 to 0.1)	0.1606	0.5877												0.011232	39.6676
SCGFb	COVID vs. population	2	1.04 (0.98 to 1.1)	0.04 (-0.02 to 0.09)	0.1706	0.5877												0.0161042	56.7168
MCP1	COVID vs. population	1	1.12 (0.97 to 1.29)	0.11 (-0.03 to 0.26)	0.1146	0.5877												0.00196605	32.8268
PDGFbb	COVID vs. population	1	0.85 (0.69 to 1.06)	-0.16 (-0.37 to 0.06)	0.154	0.5877												0.00099732	18.2061
SCF	COVID vs. population	2	1.08 (0.97 to 1.21)	0.08 (-0.03 to 0.19)	0.1572	0.5877												0.00355702	27.0868
MIP1b	FEV1	19		0.01 (0 to 0.02)	0.2449	0.5935		0.01 (0 to 0.03)	0.0652		0.01 (0 to 0.03)	0.1106	0.2535	0.718	0			0.120339	25.9256
IL2ra	FEV1	10		0.01 (-0.01 to 0.02)	0.2661	0.5935		0.01 (0 to 0.02)	0.265		0 (-0.02 to 0.01)	0.6614	0.1682	0.08	0			0.224229	24.8638
IP10	FEV1	4		0.02 (-0.01 to 0.05)	0.2495	0.5935		0.03 (-0.01 to 0.06)	0.163		-0.03 (-0.14 to 0.08)	0.6277	0.4065	0.654	0			0.0130767	28.1625
MIP1a	FEV1	23		-0.01 (-0.01 to 0)	0.2426	0.5935		0 (-0.02 to 0.01)	0.5874		0 (-0.01 to 0.02)	0.7207	0.2851	0.453	0			0.158806	59.7445
MIG	FEV1	1		-0.02 (-0.05 to 0.02)	0.3173	0.6061												0.0111143	41.3941
IL16	FEV1	7		0.01 (-0.01 to 0.03)	0.3009	0.6061		0.01 (-0.01 to 0.03)	0.1618		0.02 (-0.01 to 0.04)	0.1409	0.2932	0.58	0			0.0317586	25.7676
SCGFb	FEV1	2		-0.01 (-0.04 to 0.01)	0.3344	0.6061												0.0161042	56.7168
activePAI	FEV1/FVC	1		0.04 (-0.02 to 0.1)	0.1727	0.626												0.00312789	16.3067
MCP1	Peak exp. flow	1		0.04 (-0.04 to 0.12)	0.3681	0.628												0.00196605	32.8268
MIP1b	Atopic Asthma	13	0.97 (0.93 to 1.02)	-0.03 (-0.08 to 0.02)	0.2996	0.6295	0.98 (0.93 to 1.04)	-0.02 (-0.07 to 0.04)	0.6118	0.99 (0.91 to 1.08)	-0.01 (-0.09 to 0.07)	0.8257	0.6298	0.473	0			0.0826051	23.6711
SCGFb	Atopic Asthma	2	0.95 (0.87 to 1.05)	-0.05 (-0.14 to 0.05)	0.3372	0.6295												0.0161042	56.7168
sVCAM	Atopic Asthma	1	1.12 (0.9 to 1.39)	0.11 (-0.11 to 0.33)	0.317	0.6295												0.00300377	15.6576
SeSelectin	FEV1	2		-0.02 (-0.05 to 0.02)	0.3896	0.6305												0.00791012	91.1527
MCP1	FEV1	1		0.03 (-0.04 to 0.11)	0.3914	0.6305												0.00196605	32.8268
TRAIL	FEV1	7		-0.01 (-0.04 to 0.02)	0.4817	0.635		0 (-0.03 to 0.03)	0.9151		0.06 (-0.02 to 0.14)	0.1237	0.0623	0.191	0			0.0224272	25.9279
RANTES	FEV1	1		0.01 (-0.02 to 0.05)	0.4308	0.635												0.00908519	31.3471
IL8	FEV1	1		-0.02 (-0.07 to 0.03)	0.4649	0.635												0.00447912	71.8668
SCF	FEV1	2		-0.02 (-0.08 to 0.03)	0.4591	0.635												0.00355702	27.0868
sICAM	FEV1	22		0 (-0.02 to 0.01)	0.5059	0.6379		0 (-0.02 to 0.01)	0.5547		0.01 (-0.02 to 0.05)	0.463	0.2813	<0.001	1		0 (-0.01 to 0.01)	0.14685	27.9253
Eotaxin	FEV1	2		0.01 (-0.03 to 0.06)	0.5882	0.6391												0.0055855	32.0726
CTACK	FEV1	3		0 (-0.01 to 0.02)	0.6003	0.6391		0 (-0.01 to 0.02)	0.7217		-0.01 (-0.04 to 0.03)	0.7697	0.5782					0.0601224	49.5185
MIF	FEV1	1		0.01 (-0.02 to 0.04)	0.6171	0.6391												0.011232	39.6676
TNFa	FEV1	2		0.02 (-0.04 to 0.07)	0.5455	0.6391												0.00439329	18.7594
IL12p70	FEV1	1		0.02 (-0.04 to 0.07)	0.5763	0.6391
MIG	FVC	1		-0.02 (-0.05 to 0.01)	0.2665	0.6441												0.0111143	41.3941
VEGF	Peak exp. flow	20		-0.01 (-0.02 to 0.01)	0.3999	0.6443		0 (-0.01 to 0.02)	0.7825		0.02 (-0.01 to 0.04)	0.1922	0.0202	0.151	0			0.0715607	39.198
IL2ra	Non-atopic Asthma	10	0.97 (0.93 to 1.01)	-0.03 (-0.07 to 0.01)	0.1626	0.6505	0.98 (0.94 to 1.01)	-0.02 (-0.06 to 0.01)	0.2218	0.99 (0.92 to 1.06)	-0.01 (-0.08 to 0.06)	0.7588	0.5697	0.09	0			0.176093	23.9253
IP10	Hospitalized COVID vs. population	4	1.08 (0.94 to 1.24)	0.08 (-0.06 to 0.22)	0.2588	0.6687	1.09 (0.94 to 1.27)	0.09 (-0.07 to 0.24)	0.2665	1.29 (0.72 to 2.31)	0.25 (-0.33 to 0.84)	0.394	0.5439	0.397	0			0.0130767	28.1625
MCP1	Atopic Asthma	1	1.13 (0.86 to 1.49)	0.12 (-0.15 to 0.4)	0.383	0.6703												0.00196605	32.8268
MIP1b	FEV1/FVC	19		-0.01 (-0.02 to 0)	0.2351	0.6776		-0.01 (-0.02 to 0.01)	0.3817		0 (-0.02 to 0.01)	0.6626	0.7886	0.55	0			0.120339	25.9256
IP10	FEV1/FVC	4		0.02 (-0.02 to 0.06)	0.3238	0.6776		0.03 (-0.01 to 0.07)	0.1084		0.02 (-0.17 to 0.2)	0.862	0.962	0.225	0			0.0130767	28.1625
IL16	FEV1/FVC	7		0.01 (-0.01 to 0.04)	0.3302	0.6776		0.01 (-0.01 to 0.03)	0.3054		0.01 (-0.02 to 0.05)	0.4065	0.8016	0.252	0			0.0317586	25.7676
TNFa	FEV1/FVC	2		-0.03 (-0.08 to 0.03)	0.3505	0.6776												0.00439329	18.7594
IL8	FEV1/FVC	1		-0.03 (-0.08 to 0.03)	0.3455	0.6776												0.00447912	71.8668
PDGFbb	FEV1/FVC	1		0.06 (-0.04 to 0.17)	0.2606	0.6776												0.00099732	18.2061
IL12p70	FEV1/FVC	1		0.03 (-0.03 to 0.09)	0.2904	0.6776
TNFa	FVC	2		0.03 (-0.03 to 0.08)	0.3056	0.6817												0.00439329	18.7594
MCP3	FEV1/FVC	8		0 (0 to 0.01)	0.3942	0.7144		0 (-0.01 to 0.01)	0.9737		0 (-0.03 to 0.02)	0.8733	0.6091	0.287	0			0.211371	71.6425
IL18	FEV1/FVC	5		-0.01 (-0.03 to 0.01)	0.4765	0.7209		-0.01 (-0.02 to 0.01)	0.5639		-0.01 (-0.09 to 0.07)	0.8678	0.9782	0.136	0			0.0505894	62.0386
TRAIL	FEV1/FVC	7		0.01 (-0.02 to 0.04)	0.5212	0.7209		0 (-0.03 to 0.03)	0.9154		-0.02 (-0.14 to 0.1)	0.6952	0.5527	0.091	0			0.0224272	25.9279
MIG	FEV1/FVC	1		0.01 (-0.02 to 0.04)	0.5438	0.7209												0.0111143	41.3941
IL2ra	FEV1/FVC	10		0 (-0.01 to 0.01)	0.5923	0.7209		0 (-0.01 to 0.01)	0.5271		0 (-0.01 to 0.02)	0.5353	0.705	0.939	0			0.224229	24.8638
HGF	FEV1/FVC	1		-0.01 (-0.04 to 0.02)	0.4751	0.7209												0.00967873	113.283
MCP1	FEV1/FVC	1		-0.02 (-0.09 to 0.06)	0.6424	0.7209												0.00196605	32.8268
sVCAM	FEV1/FVC	1		-0.01 (-0.07 to 0.04)	0.6293	0.7209												0.00300377	15.6576
IL1RA	FEV1/FVC	17		0 (-0.01 to 0.02)	0.6033	0.7209		0.02 (0 to 0.04)	0.0529		0.01 (-0.03 to 0.05)	0.5485	0.6827	0.018	0			0.0741393	36.5645
MIP1a	FEV1/FVC	23		0 (-0.01 to 0.01)	0.6204	0.7209		0 (-0.02 to 0.01)	0.5957		0 (-0.02 to 0.02)	0.7834	0.9693	0.691	0			0.158806	59.7445
SCF	FEV1/FVC	2		-0.01 (-0.07 to 0.04)	0.6463	0.7209												0.00355702	27.0868
MIP1b	Hospitalized COVID vs. population	15	0.97 (0.93 to 1.02)	-0.03 (-0.07 to 0.02)	0.3143	0.73	0.97 (0.91 to 1.03)	-0.03 (-0.1 to 0.03)	0.2687	0.98 (0.9 to 1.06)	-0.02 (-0.11 to 0.06)	0.5718	0.9768	0.839	0			0.108827	27.3798
TRAIL	Hospitalized COVID vs. population	7	0.94 (0.8 to 1.1)	-0.06 (-0.22 to 0.09)	0.4239	0.73	0.95 (0.82 to 1.1)	-0.05 (-0.2 to 0.09)	0.4681	0.7 (0.41 to 1.2)	-0.35 (-0.89 to 0.18)	0.1965	0.2704	0.051	0			0.0224272	25.9279
RANTES	Hospitalized COVID vs. population	1	0.94 (0.82 to 1.09)	-0.06 (-0.2 to 0.08)	0.4119	0.73												0.00908519	31.3471
SeSelectin	Hospitalized COVID vs. population	2	0.92 (0.77 to 1.1)	-0.08 (-0.26 to 0.09)	0.35	0.73												0.00791012	91.1527
IL1RA	Hospitalized COVID vs. population	17	1.03 (0.97 to 1.09)	0.03 (-0.03 to 0.08)	0.3835	0.73	1.05 (0.98 to 1.13)	0.05 (-0.02 to 0.12)	0.1647	0.99 (0.87 to 1.11)	-0.01 (-0.13 to 0.11)	0.8196	0.4688	0.243	0			0.0734448	36.5645
PDGFbb	Hospitalized COVID vs. population	1	0.79 (0.47 to 1.33)	-0.24 (-0.76 to 0.29)	0.3765	0.73												0.00099732	18.2061
sVCAM	FEV1	1		0.01 (-0.05 to 0.07)	0.7302	0.7302												0.00300377	15.6576
IP10	Peak exp. flow	4		0.01 (-0.03 to 0.06)	0.4784	0.7302		0.01 (-0.03 to 0.05)	0.5954		-0.1 (-0.22 to 0.02)	0.0915	0.044	0.255	0			0.0130767	28.1625
Eotaxin	FVC	2		0.02 (-0.03 to 0.06)	0.4972	0.7322												0.0055855	32.0726
TRAIL	FVC	7		-0.01 (-0.04 to 0.02)	0.4136	0.7322		0.01 (-0.02 to 0.04)	0.5594		0.08 (0 to 0.16)	0.0456	0.0161	0.169	0			0.0224272	25.9279
MIF	FVC	1		0.01 (-0.02 to 0.04)	0.505	0.7322												0.011232	39.6676
IL2ra	FVC	10		0 (-0.01 to 0.02)	0.4773	0.7322		0 (-0.01 to 0.02)	0.378		-0.01 (-0.03 to 0.01)	0.4499	0.1401	0.021	1		0 (-0.01 to 0.01)	0.224229	24.8638
sICAM	FVC	22		0 (-0.01 to 0.01)	0.3999	0.7322		-0.01 (-0.02 to 0.01)	0.3889		0.01 (-0.02 to 0.03)	0.7098	0.4507	0.093	0			0.14685	27.9253
sVCAM	FVC	1		0.02 (-0.04 to 0.08)	0.4904	0.7322												0.00300377	15.6576
MIP1a	FVC	23		0 (-0.01 to 0.01)	0.3896	0.7322		0 (-0.02 to 0.01)	0.63		0 (-0.02 to 0.02)	0.8785	0.5142	0.305	0			0.158806	59.7445
Eotaxin	Hospitalized COVID vs. population	2	1.08 (0.89 to 1.32)	0.08 (-0.12 to 0.27)	0.4492	0.7329												0.0055855	32.0726
VEGF	COVID vs. population	21	1.02 (0.99 to 1.05)	0.02 (-0.01 to 0.05)	0.238	0.7378	1.02 (0.98 to 1.05)	0.02 (-0.02 to 0.05)	0.3632	1.02 (0.97 to 1.08)	0.02 (-0.03 to 0.08)	0.3695	0.799	0.043	0			0.0725196	31.2428
MIF	Peak exp. flow	1		0.01 (-0.02 to 0.04)	0.5383	0.7434												0.011232	39.6676
activePAI	Peak exp. flow	1		-0.02 (-0.08 to 0.04)	0.5176	0.7434												0.00312789	16.3067
IL2ra	Peak exp. flow	10		0 (-0.01 to 0.01)	0.5653	0.7451		0 (-0.01 to 0.01)	0.7763		0 (-0.01 to 0.02)	0.7775	0.4498	0.76	0			0.224229	24.8638
MIG	Hospitalized COVID vs. population	1	0.94 (0.81 to 1.11)	-0.06 (-0.22 to 0.1)	0.4849	0.7516												0.0111143	41.3941
SCF	FVC	2		-0.02 (-0.07 to 0.04)	0.5514	0.7614												0.00355702	27.0868
IL7	Hospitalized COVID vs. population	1	0.92 (0.72 to 1.18)	-0.08 (-0.32 to 0.16)	0.5172	0.7635												0.00469995	16.0884
IL18	Peak exp. flow	5		0 (-0.02 to 0.01)	0.6116	0.7694		0 (-0.02 to 0.02)	0.7587		0 (-0.05 to 0.05)	0.9088	0.7754	0.93	0			0.0505894	62.0386
IL12p70	Peak exp. flow	1		0.01 (-0.05 to 0.08)	0.6368	0.7694
MIP1b	Hospitalized vs. non-hospitalized COVID	13	1.07 (0.91 to 1.25)	0.06 (-0.1 to 0.22)	0.4322	0.7835	1.09 (0.9 to 1.32)	0.08 (-0.11 to 0.27)	0.39	1.04 (0.8 to 1.35)	0.04 (-0.22 to 0.3)	0.7615	0.8165	0.938	0			0.0916946	23.6711
GROa	Hospitalized vs. non-hospitalized COVID	10	1.06 (0.95 to 1.18)	0.06 (-0.05 to 0.16)	0.2924	0.7835	1.03 (0.93 to 1.13)	0.03 (-0.07 to 0.13)	0.579	0.97 (0.84 to 1.12)	-0.03 (-0.17 to 0.11)	0.6699	0.1022	0.203	0			0.268388	46.2148
Eotaxin	Hospitalized vs. non-hospitalized COVID	2	1.17 (0.64 to 2.13)	0.16 (-0.45 to 0.76)	0.6124	0.7835												0.0055855	32.0726
IL18	Hospitalized vs. non-hospitalized COVID	5	0.9 (0.74 to 1.09)	-0.11 (-0.3 to 0.08)	0.2719	0.7835	0.95 (0.75 to 1.2)	-0.05 (-0.28 to 0.18)	0.668	0.96 (0.53 to 1.74)	-0.04 (-0.64 to 0.55)	0.889	0.8229	0.728	0			0.0501651	62.0386
VEGF	Hospitalized vs. non-hospitalized COVID	21	1.06 (0.89 to 1.26)	0.06 (-0.11 to 0.23)	0.5045	0.7835	1.03 (0.82 to 1.29)	0.03 (-0.2 to 0.25)	0.8199	0.91 (0.68 to 1.21)	-0.1 (-0.38 to 0.19)	0.5109	0.1852	0.555	0			0.0725196	31.2428
CTACK	Hospitalized vs. non-hospitalized COVID	3	0.91 (0.76 to 1.1)	-0.09 (-0.28 to 0.09)	0.3184	0.7835	0.9 (0.74 to 1.09)	-0.11 (-0.31 to 0.09)	0.2785	0.89 (0.57 to 1.41)	-0.11 (-0.57 to 0.34)	0.6299	0.9336					0.0601224	49.5185
MIG	Hospitalized vs. non-hospitalized COVID	1	1.12 (0.7 to 1.8)	0.11 (-0.36 to 0.59)	0.6459	0.7835												0.0111143	41.3941
RANTES	Hospitalized vs. non-hospitalized COVID	1	0.85 (0.54 to 1.33)	-0.17 (-0.62 to 0.29)	0.4732	0.7835												0.00908519	31.3471
MIF	Hospitalized vs. non-hospitalized COVID	1	1.14 (0.75 to 1.73)	0.13 (-0.28 to 0.55)	0.537	0.7835												0.011232	39.6676
IL2ra	Hospitalized vs. non-hospitalized COVID	9	0.95 (0.85 to 1.07)	-0.05 (-0.16 to 0.07)	0.4105	0.7835	0.94 (0.81 to 1.08)	-0.07 (-0.21 to 0.08)	0.3569	0.91 (0.75 to 1.11)	-0.09 (-0.29 to 0.11)	0.3581	0.5881	0.754	0			0.170382	24.3584
IP10	Hospitalized vs. non-hospitalized COVID	4	0.9 (0.59 to 1.35)	-0.11 (-0.52 to 0.3)	0.5988	0.7835	0.8 (0.49 to 1.32)	-0.22 (-0.72 to 0.28)	0.3829	1.96 (0.44 to 8.75)	0.67 (-0.83 to 2.17)	0.3803	0.2886	0.424	0			0.0130767	28.1625
MCP3	Hospitalized vs. non-hospitalized COVID	8	0.95 (0.86 to 1.04)	-0.06 (-0.15 to 0.04)	0.2684	0.7835	1 (0.88 to 1.13)	0 (-0.13 to 0.12)	0.9742	1.02 (0.78 to 1.33)	0.02 (-0.24 to 0.28)	0.8854	0.5435	0.466	0			0.211371	71.6425
TNFa	Hospitalized vs. non-hospitalized COVID	2	1.48 (0.77 to 2.84)	0.39 (-0.26 to 1.04)	0.2397	0.7835												0.00439329	18.7594
MCP1	Hospitalized vs. non-hospitalized COVID	1	0.47 (0.17 to 1.32)	-0.75 (-1.77 to 0.28)	0.1542	0.7835												0.00196605	32.8268
IL7	Hospitalized vs. non-hospitalized COVID	1	0.66 (0.32 to 1.35)	-0.41 (-1.13 to 0.3)	0.2577	0.7835												0.00469995	16.0884
IL1RA	Hospitalized vs. non-hospitalized COVID	16	1.06 (0.9 to 1.24)	0.05 (-0.11 to 0.22)	0.5086	0.7835	1 (0.81 to 1.23)	0 (-0.21 to 0.2)	0.9634	1.05 (0.75 to 1.48)	0.05 (-0.29 to 0.39)	0.7633	0.9889	0.815	0			0.0721599	40.824
IL8	Hospitalized vs. non-hospitalized COVID	1	0.82 (0.42 to 1.63)	-0.19 (-0.88 to 0.49)	0.5798	0.7835												0.00447912	71.8668
MCSF	Hospitalized vs. non-hospitalized COVID	11	1.06 (0.82 to 1.37)	0.06 (-0.2 to 0.32)	0.6529	0.7835	1.12 (0.84 to 1.5)	0.11 (-0.18 to 0.41)	0.4404	1.23 (0.58 to 2.61)	0.21 (-0.54 to 0.96)	0.5828	0.6723	0.155	0			0.0457327	47.6635
MIP1a	Hospitalized vs. non-hospitalized COVID	17	0.93 (0.81 to 1.06)	-0.07 (-0.21 to 0.06)	0.2949	0.7835	0.92 (0.78 to 1.09)	-0.08 (-0.25 to 0.08)	0.336	0.9 (0.7 to 1.16)	-0.1 (-0.36 to 0.15)	0.4139	0.7603	>0.99	0			0.114712	60.6395
PDGFbb	Hospitalized vs. non-hospitalized COVID	1	0.4 (0.09 to 1.78)	-0.92 (-2.43 to 0.58)	0.2283	0.7835												0.00099732	18.2061
SCF	Hospitalized vs. non-hospitalized COVID	2	0.74 (0.35 to 1.56)	-0.3 (-1.04 to 0.45)	0.4354	0.7835												0.00355702	27.0868
IL12p70	Hospitalized vs. non-hospitalized COVID	1	0.82 (0.37 to 1.79)	-0.2 (-0.99 to 0.58)	0.6154	0.7835
IL1RA	COVID vs. population	17	1.01 (0.99 to 1.04)	0.01 (-0.01 to 0.04)	0.2789	0.786	1.01 (0.98 to 1.05)	0.01 (-0.02 to 0.05)	0.4171	0.99 (0.94 to 1.05)	-0.01 (-0.07 to 0.05)	0.7316	0.3289	0.261	0			0.0734448	36.5645
IL16	Hospitalized vs. non-hospitalized COVID	7	0.95 (0.76 to 1.19)	-0.05 (-0.27 to 0.18)	0.6822	0.7872	0.97 (0.76 to 1.24)	-0.03 (-0.27 to 0.21)	0.8235	1.05 (0.78 to 1.41)	0.04 (-0.25 to 0.34)	0.7697	0.3712	0.909	0			0.0317586	25.7676
CTACK	FVC	3		0 (-0.02 to 0.01)	0.599	0.7896		0 (-0.02 to 0.01)	0.6245		-0.02 (-0.06 to 0.01)	0.2138	0.2598					0.0601224	49.5185
MCSF	Peak exp. flow	11		0 (-0.02 to 0.01)	0.6836	0.793		-0.01 (-0.03 to 0.02)	0.6216		0 (-0.05 to 0.05)	0.9199	0.7953	0.456	0			0.0457327	47.6635
IL16	Hospitalized COVID vs. population	8	0.98 (0.91 to 1.06)	-0.02 (-0.09 to 0.05)	0.6173	0.7973	0.97 (0.9 to 1.05)	-0.03 (-0.11 to 0.05)	0.5137	0.97 (0.88 to 1.07)	-0.03 (-0.13 to 0.07)	0.5784	0.7809	0.64	0			0.0323624	24.8395
MCP1	Hospitalized COVID vs. population	1	0.92 (0.68 to 1.24)	-0.08 (-0.38 to 0.21)	0.5852	0.7973												0.00196605	32.8268
IL12p70	Hospitalized COVID vs. population	1	0.94 (0.74 to 1.19)	-0.07 (-0.3 to 0.17)	0.5935	0.7973
GROa	COVID vs. population	11	1.01 (0.99 to 1.02)	0.01 (-0.01 to 0.02)	0.4087	0.7975	1.01 (0.99 to 1.02)	0.01 (-0.01 to 0.02)	0.4203	1.01 (0.99 to 1.03)	0.01 (-0.01 to 0.03)	0.3576	0.6257	0.981	0			0.272411	30.9316
Eotaxin	COVID vs. population	2	1.05 (0.96 to 1.14)	0.04 (-0.04 to 0.13)	0.3262	0.7975												0.0055855	32.0726
MIG	COVID vs. population	1	1.03 (0.96 to 1.11)	0.03 (-0.04 to 0.11)	0.4116	0.7975												0.0111143	41.3941
SeSelectin	COVID vs. population	2	1.04 (0.96 to 1.12)	0.03 (-0.04 to 0.11)	0.3721	0.7975												0.00791012	91.1527
IL6	COVID vs. population	1	0.91 (0.76 to 1.1)	-0.09 (-0.28 to 0.1)	0.342	0.7975												0.0017884	16.0849
IP10	FVC	4		0.01 (-0.03 to 0.05)	0.633	0.7982		0.01 (-0.03 to 0.05)	0.537		-0.03 (-0.2 to 0.15)	0.7799	0.6858	0.221	0			0.0130767	28.1625
IL16	FVC	7		0 (-0.01 to 0.02)	0.7099	0.8292		0.01 (-0.01 to 0.02)	0.5527		0.01 (-0.01 to 0.03)	0.4615	0.4929	0.801	0			0.0317586	25.7676
IL8	FVC	1		-0.01 (-0.06 to 0.04)	0.7148	0.8292												0.00447912	71.8668
SCGFb	FVC	2		0 (-0.02 to 0.03)	0.7585	0.846												0.0161042	56.7168
HGF	Hospitalized vs. non-hospitalized COVID	1	0.94 (0.65 to 1.38)	-0.06 (-0.44 to 0.32)	0.7654	0.8504												0.00967873	113.283
TRAIL	Hospitalized vs. non-hospitalized COVID	7	0.97 (0.67 to 1.39)	-0.04 (-0.4 to 0.33)	0.8502	0.8519	1.15 (0.77 to 1.7)	0.14 (-0.26 to 0.53)	0.4982	2.19 (0.68 to 7.04)	0.78 (-0.39 to 1.95)	0.1902	0.1524	0.232	0			0.0224272	25.9279
SCGFb	Hospitalized vs. non-hospitalized COVID	2	0.97 (0.69 to 1.36)	-0.03 (-0.37 to 0.31)	0.8519	0.8519												0.0161042	56.7168
activePAI	Hospitalized vs. non-hospitalized COVID	1	1.09 (0.49 to 2.42)	0.09 (-0.71 to 0.88)	0.8269	0.8519												0.00312789	16.3067
sICAM	Peak exp. flow	22		0 (-0.01 to 0.01)	0.7716	0.8607		0 (-0.02 to 0.01)	0.5983		0.01 (-0.02 to 0.04)	0.4039	0.4328	0.11	0			0.14685	27.9253
MIP1b	Non-atopic Asthma	13	0.99 (0.94 to 1.03)	-0.01 (-0.06 to 0.03)	0.5459	0.8653	0.98 (0.93 to 1.03)	-0.03 (-0.08 to 0.03)	0.3437	0.96 (0.89 to 1.03)	-0.04 (-0.12 to 0.03)	0.2301	0.2948	0.941	0			0.0826051	23.6711
GROa	Non-atopic Asthma	10	0.99 (0.96 to 1.01)	-0.01 (-0.04 to 0.01)	0.3208	0.8653	0.99 (0.96 to 1.02)	-0.01 (-0.04 to 0.02)	0.4401	1 (0.96 to 1.03)	0 (-0.04 to 0.03)	0.8064	0.5858	0.423	0			0.249657	47.4717
Eotaxin	Non-atopic Asthma	2	1.07 (0.92 to 1.24)	0.06 (-0.09 to 0.21)	0.4057	0.8653												0.0055855	32.0726
IL18	Non-atopic Asthma	5	1.01 (0.95 to 1.07)	0.01 (-0.05 to 0.07)	0.7417	0.8653	1.02 (0.95 to 1.09)	0.02 (-0.06 to 0.09)	0.6443	0.91 (0.66 to 1.27)	-0.09 (-0.41 to 0.24)	0.5918	0.5434	0.882	0			0.0329616	42.9506
VEGF	Non-atopic Asthma	15	1.02 (0.98 to 1.07)	0.02 (-0.02 to 0.07)	0.2796	0.8653	1.04 (0.99 to 1.1)	0.04 (-0.01 to 0.1)	0.149	1.03 (0.96 to 1.11)	0.03 (-0.04 to 0.11)	0.425	0.8434	0.848	0			0.0625597	47.6041
CTACK	Non-atopic Asthma	3	0.99 (0.94 to 1.04)	-0.01 (-0.06 to 0.03)	0.5858	0.8653	0.99 (0.94 to 1.05)	-0.01 (-0.06 to 0.05)	0.8179	1.11 (0.93 to 1.31)	0.1 (-0.07 to 0.27)	0.2491	0.1527					0.0601224	49.5185
MIG	Non-atopic Asthma	1	1.03 (0.92 to 1.16)	0.03 (-0.08 to 0.14)	0.5604	0.8653												0.0111143	41.3941
RANTES	Non-atopic Asthma	1	1.02 (0.91 to 1.15)	0.02 (-0.1 to 0.14)	0.7122	0.8653												0.00908519	31.3471
IL16	Non-atopic Asthma	7	1.01 (0.96 to 1.07)	0.01 (-0.04 to 0.07)	0.6211	0.8653	1.01 (0.96 to 1.07)	0.01 (-0.05 to 0.07)	0.6867	0.99 (0.93 to 1.06)	-0.01 (-0.08 to 0.06)	0.8303	0.3666	0.673	0			0.0374942	21.729
MCP3	Non-atopic Asthma	7	1.01 (0.98 to 1.03)	0.01 (-0.02 to 0.03)	0.6876	0.8653	1 (0.97 to 1.04)	0 (-0.03 to 0.04)	0.8901	0.99 (0.93 to 1.05)	-0.01 (-0.07 to 0.05)	0.7457	0.5681	0.965	0			0.161652	39.7422
IL12p70	Non-atopic Asthma	1	1.07 (0.88 to 1.31)	0.07 (-0.12 to 0.27)	0.4748	0.8653												0.00154277	12.12
sICAM	Non-atopic Asthma	20	0.99 (0.96 to 1.03)	-0.01 (-0.04 to 0.02)	0.6227	0.8653	0.98 (0.94 to 1.03)	-0.02 (-0.06 to 0.03)	0.4365	0.99 (0.91 to 1.08)	-0.01 (-0.09 to 0.07)	0.8245	0.9804	0.352	0			0.136083	27.9253
SeSelectin	Non-atopic Asthma	1	1.03 (0.88 to 1.2)	0.03 (-0.12 to 0.18)	0.7174	0.8653												0.00507566	117.05
sVCAM	Non-atopic Asthma	1	0.91 (0.75 to 1.11)	-0.1 (-0.29 to 0.1)	0.3442	0.8653												0.00300377	15.6576
IL8	Non-atopic Asthma	1	1.1 (0.92 to 1.31)	0.09 (-0.08 to 0.27)	0.3003	0.8653												0.00480331	77.0935
MCSF	Non-atopic Asthma	12	1.01 (0.94 to 1.08)	0.01 (-0.06 to 0.08)	0.7304	0.8653	1.06 (0.98 to 1.15)	0.06 (-0.02 to 0.14)	0.1277	1 (0.81 to 1.24)	0 (-0.21 to 0.21)	0.9726	0.9321	0.137	0			0.0427445	30.5309
MIP1a	Non-atopic Asthma	13	0.99 (0.95 to 1.03)	-0.01 (-0.05 to 0.03)	0.5255	0.8653	1 (0.96 to 1.04)	0 (-0.04 to 0.04)	0.983	1.01 (0.94 to 1.09)	0.01 (-0.06 to 0.09)	0.6897	0.3577	0.265	0			0.100075	50.9462
GROa	Atopic Asthma	10	0.99 (0.97 to 1.02)	-0.01 (-0.03 to 0.02)	0.6046	0.886	1 (0.97 to 1.03)	0 (-0.03 to 0.03)	0.9419	0.99 (0.95 to 1.03)	-0.01 (-0.05 to 0.03)	0.5648	0.7598	0.577	0			0.249657	47.4717
MIG	Atopic Asthma	1	0.97 (0.86 to 1.1)	-0.03 (-0.15 to 0.09)	0.6149	0.886												0.0111143	41.3941
IL2ra	Atopic Asthma	10	1.01 (0.96 to 1.06)	0.01 (-0.04 to 0.06)	0.6701	0.886	1.01 (0.97 to 1.05)	0.01 (-0.03 to 0.05)	0.7118	1.05 (0.96 to 1.14)	0.05 (-0.04 to 0.13)	0.3205	0.3589	0.017	1	1.02 (0.99 to 1.06)	0.02 (-0.01 to 0.06)	0.176093	23.9253
MCP3	Atopic Asthma	7	1.01 (0.98 to 1.04)	0.01 (-0.02 to 0.04)	0.5959	0.886	1 (0.97 to 1.04)	0 (-0.03 to 0.04)	0.834	0.98 (0.92 to 1.05)	-0.02 (-0.08 to 0.05)	0.6447	0.4293	0.659	0			0.161652	39.7422
activePAI	Atopic Asthma	1	1.05 (0.84 to 1.3)	0.04 (-0.18 to 0.27)	0.6962	0.886												0.00312789	16.3067
IL8	Atopic Asthma	1	1.04 (0.85 to 1.27)	0.04 (-0.16 to 0.24)	0.6844	0.886												0.00480331	77.0935
VEGF	Hospitalized COVID vs. population	21	1.01 (0.94 to 1.09)	0.01 (-0.06 to 0.09)	0.744	0.887	1.02 (0.95 to 1.09)	0.02 (-0.06 to 0.09)	0.6686	1.05 (0.92 to 1.19)	0.04 (-0.08 to 0.17)	0.4894	0.5329	0.008	1	0.99 (0.93 to 1.06)	-0.01 (-0.08 to 0.06)	0.0725196	31.2428
MIP1a	Hospitalized COVID vs. population	17	0.99 (0.95 to 1.04)	-0.01 (-0.05 to 0.04)	0.7381	0.887	1.01 (0.96 to 1.06)	0.01 (-0.05 to 0.06)	0.7857	0.99 (0.92 to 1.07)	-0.01 (-0.09 to 0.06)	0.7617	0.8877	0.531	0			0.119461	59.2843
MCP3	Hospitalized COVID vs. population	8	0.99 (0.95 to 1.04)	-0.01 (-0.05 to 0.04)	0.7732	0.8878	1.02 (0.98 to 1.07)	0.02 (-0.02 to 0.07)	0.3044	1.06 (0.96 to 1.17)	0.06 (-0.04 to 0.16)	0.265	0.1796	0.132	0			0.211371	71.6425
IL16	Atopic Asthma	7	1.01 (0.94 to 1.09)	0.01 (-0.06 to 0.08)	0.7987	0.8945	1.01 (0.95 to 1.08)	0.01 (-0.05 to 0.07)	0.7435	0.99 (0.89 to 1.09)	-0.01 (-0.12 to 0.09)	0.7918	0.4916	0.384	0			0.0374942	21.729
IL12p70	Atopic Asthma	1	0.97 (0.78 to 1.2)	-0.03 (-0.25 to 0.19)	0.7838	0.8945												0.00154277	12.12
HGF	Atopic Asthma	1	1.02 (0.91 to 1.14)	0.02 (-0.1 to 0.13)	0.7744	0.8945												0.00967873	113.283
MIF	FEV1/FVC	1		0 (-0.03 to 0.03)	0.835	0.8968												0.011232	39.6676
MIP1b	COVID vs. population	18	0.99 (0.97 to 1.01)	-0.01 (-0.03 to 0.01)	0.4919	0.897	1 (0.97 to 1.03)	0 (-0.03 to 0.03)	0.8661	1.01 (0.97 to 1.05)	0.01 (-0.03 to 0.04)	0.7124	0.3481	0.817	0			0.117515	26.6527
SCGFb	Hospitalized COVID vs. population	2	1.02 (0.89 to 1.16)	0.02 (-0.12 to 0.15)	0.8167	0.9042												0.0161042	56.7168
CTACK	Peak exp. flow	3		0 (-0.02 to 0.01)	0.8558	0.9091		0 (-0.02 to 0.01)	0.7313		-0.02 (-0.05 to 0.02)	0.4022	0.4029					0.0601224	49.5185
PDGFbb	Peak exp. flow	1		0.01 (-0.1 to 0.12)	0.8777	0.9091												0.00099732	18.2061
TRAIL	COPD	7	1.04 (0.95 to 1.14)	0.04 (-0.06 to 0.14)	0.4088	0.912	1.03 (0.91 to 1.16)	0.03 (-0.09 to 0.15)	0.6498	1.01 (0.73 to 1.4)	0.01 (-0.31 to 0.34)	0.9388	0.8638	0.754	0			0.0224272	25.9279
IP10	Non-atopic Asthma	4	1.02 (0.84 to 1.23)	0.02 (-0.17 to 0.21)	0.8483	0.9136	1.05 (0.91 to 1.2)	0.05 (-0.09 to 0.19)	0.514	0.86 (0.37 to 1.97)	-0.15 (-0.98 to 0.68)	0.7169	0.6734	0.075	0			0.0116364	26.2846
MCP1	Non-atopic Asthma	1	1.03 (0.8 to 1.32)	0.03 (-0.22 to 0.28)	0.8265	0.9136												0.00196605	32.8268
activePAI	Hospitalized COVID vs. population	1	1.02 (0.8 to 1.31)	0.02 (-0.22 to 0.27)	0.8618	0.9167												0.00312789	16.3067
IL8	Hospitalized COVID vs. population	1	0.98 (0.78 to 1.23)	-0.02 (-0.24 to 0.21)	0.8871	0.9167												0.00447912	71.8668
Eotaxin	FEV1/FVC	2		0 (-0.05 to 0.04)	0.8899	0.9216												0.0055855	32.0726
CTACK	COVID vs. population	3	1 (0.97 to 1.02)	0 (-0.03 to 0.02)	0.7518	0.9309	0.99 (0.96 to 1.02)	-0.01 (-0.04 to 0.02)	0.5645	0.99 (0.91 to 1.08)	-0.01 (-0.1 to 0.07)	0.7845	0.8503					0.0601224	49.5185
RANTES	COVID vs. population	1	0.99 (0.92 to 1.06)	-0.01 (-0.08 to 0.05)	0.6869	0.9309												0.00908519	31.3471
IL2ra	COVID vs. population	10	1 (0.98 to 1.02)	0 (-0.02 to 0.02)	0.9309	0.9309	0.99 (0.97 to 1.01)	-0.01 (-0.03 to 0.01)	0.2855	0.98 (0.95 to 1)	-0.02 (-0.05 to 0)	0.1029	0.0379	0.314	0			0.224229	24.8638
IP10	COVID vs. population	4	1.01 (0.89 to 1.14)	0.01 (-0.11 to 0.13)	0.9212	0.9309	0.99 (0.92 to 1.07)	-0.01 (-0.08 to 0.07)	0.8476	1.17 (0.7 to 1.94)	0.16 (-0.35 to 0.66)	0.5471	0.5481	0.025	2	0.99 (0.86 to 1.16)	-0.01 (-0.16 to 0.14)	0.0130767	28.1625
IL16	COVID vs. population	8	1 (0.96 to 1.04)	0 (-0.05 to 0.04)	0.8922	0.9309	0.99 (0.95 to 1.03)	-0.01 (-0.05 to 0.03)	0.498	1 (0.94 to 1.06)	0 (-0.07 to 0.06)	0.933	0.9903	0.333	0			0.0323624	24.8395
MCP3	COVID vs. population	9	1 (0.99 to 1.02)	0 (-0.01 to 0.02)	0.547	0.9309	1 (0.99 to 1.02)	0 (-0.01 to 0.02)	0.5862	1 (0.97 to 1.04)	0 (-0.03 to 0.04)	0.7883	0.9816	0.986	0			0.219153	69.0974
HGF	COVID vs. population	1	0.98 (0.93 to 1.05)	-0.02 (-0.08 to 0.05)	0.6196	0.9309												0.00967873	113.283
TNFa	COVID vs. population	2	1.01 (0.92 to 1.11)	0.01 (-0.09 to 0.11)	0.8549	0.9309												0.00439329	18.7594
IL7	COVID vs. population	1	1.03 (0.91 to 1.16)	0.03 (-0.09 to 0.15)	0.6501	0.9309												0.00469995	16.0884
sVCAM	COVID vs. population	1	1.01 (0.89 to 1.13)	0.01 (-0.11 to 0.12)	0.9111	0.9309												0.00300377	15.6576
activePAI	COVID vs. population	1	1.01 (0.9 to 1.14)	0.01 (-0.11 to 0.13)	0.858	0.9309												0.00312789	16.3067
IL8	COVID vs. population	1	0.99 (0.89 to 1.1)	-0.01 (-0.12 to 0.09)	0.8197	0.9309												0.00447912	71.8668
MIP1a	COVID vs. population	21	1 (0.98 to 1.02)	0 (-0.02 to 0.02)	0.8068	0.9309	1 (0.98 to 1.03)	0 (-0.02 to 0.03)	0.8107	1.01 (0.97 to 1.05)	0.01 (-0.03 to 0.04)	0.6148	0.4544	0.86	0			0.146137	59.2843
IL12p70	COVID vs. population	1	1.03 (0.92 to 1.16)	0.03 (-0.09 to 0.15)	0.618	0.9309
TRAIL	Peak exp. flow	7		0 (-0.02 to 0.03)	0.9336	0.9336		0.01 (-0.02 to 0.04)	0.5567		0.06 (-0.02 to 0.15)	0.1259	0.1156	0.392	0			0.0224272	25.9279
TRAIL	Atopic Asthma	6	0.99 (0.87 to 1.14)	-0.01 (-0.14 to 0.13)	0.9228	0.9396	0.98 (0.87 to 1.1)	-0.02 (-0.14 to 0.1)	0.7229	0.73 (0.47 to 1.11)	-0.32 (-0.75 to 0.11)	0.1417	0.1335	0.096	0			0.020276	27.6324
RANTES	Atopic Asthma	1	1.01 (0.88 to 1.15)	0.01 (-0.13 to 0.14)	0.9396	0.9396												0.00908519	31.3471
MIF	Atopic Asthma	1	1 (0.9 to 1.13)	0 (-0.11 to 0.12)	0.9368	0.9396												0.011232	39.6676
MIP1b	Severe COVID vs. population	14	0.94 (0.86 to 1.03)	-0.06 (-0.15 to 0.03)	0.2087	0.9454	0.88 (0.8 to 0.98)	-0.13 (-0.23 to -0.02)	0.0163	0.89 (0.75 to 1.05)	-0.11 (-0.28 to 0.05)	0.1812	0.44	0.179	0			0.101875	26.1962
GROa	Severe COVID vs. population	11	1.01 (0.97 to 1.06)	0.01 (-0.03 to 0.05)	0.6269	0.9454	1.01 (0.96 to 1.07)	0.01 (-0.04 to 0.07)	0.6022	1.01 (0.94 to 1.07)	0.01 (-0.06 to 0.07)	0.8768	0.8242	0.531	0			0.272411	30.9316
Eotaxin	Severe COVID vs. population	2	1.14 (0.84 to 1.56)	0.13 (-0.18 to 0.44)	0.4023	0.9454												0.0055855	32.0726
IL18	Severe COVID vs. population	5	0.95 (0.87 to 1.05)	-0.05 (-0.14 to 0.05)	0.3162	0.9454	0.96 (0.86 to 1.08)	-0.04 (-0.15 to 0.07)	0.4951	1.07 (0.78 to 1.46)	0.07 (-0.24 to 0.38)	0.6783	0.4504	0.725	0			0.0505894	62.0386
VEGF	Severe COVID vs. population	21	1.02 (0.92 to 1.14)	0.02 (-0.09 to 0.13)	0.6746	0.9454	1.06 (0.96 to 1.18)	0.06 (-0.04 to 0.17)	0.253	1.12 (0.93 to 1.33)	0.11 (-0.07 to 0.29)	0.2266	0.2318	0.012	1	1.04 (0.95 to 1.14)	0.04 (-0.05 to 0.13)	0.0725196	31.2428
TRAIL	Severe COVID vs. population	7	0.91 (0.75 to 1.1)	-0.1 (-0.29 to 0.09)	0.3116	0.9454	0.96 (0.77 to 1.18)	-0.05 (-0.26 to 0.17)	0.6764	0.92 (0.45 to 1.86)	-0.09 (-0.79 to 0.62)	0.812	0.9716	0.25	0			0.0224272	25.9279
CTACK	Severe COVID vs. population	3	1.03 (0.94 to 1.12)	0.03 (-0.06 to 0.11)	0.5405	0.9454	1.02 (0.93 to 1.11)	0.02 (-0.07 to 0.1)	0.7429	1 (0.8 to 1.24)	0 (-0.22 to 0.22)	0.9931	0.7883					0.0601224	49.5185
RANTES	Severe COVID vs. population	1	0.94 (0.76 to 1.17)	-0.06 (-0.27 to 0.16)	0.6011	0.9454												0.00908519	31.3471
MIF	Severe COVID vs. population	1	1.05 (0.82 to 1.34)	0.05 (-0.2 to 0.29)	0.7014	0.9454												0.011232	39.6676
IL2ra	Severe COVID vs. population	9	1.02 (0.97 to 1.08)	0.02 (-0.03 to 0.08)	0.3828	0.9454	1.03 (0.96 to 1.1)	0.03 (-0.04 to 0.09)	0.3982	1.04 (0.95 to 1.13)	0.03 (-0.06 to 0.12)	0.4505	0.7654	0.639	0			0.170382	24.3584
IP10	Severe COVID vs. population	4	1.12 (0.86 to 1.45)	0.11 (-0.15 to 0.37)	0.3903	0.9454	1.1 (0.88 to 1.38)	0.1 (-0.13 to 0.32)	0.3937	1.23 (0.38 to 3.99)	0.21 (-0.96 to 1.38)	0.7256	0.8679	0.177	0			0.0130767	28.1625
MCP3	Severe COVID vs. population	8	1.01 (0.97 to 1.06)	0.01 (-0.03 to 0.06)	0.5745	0.9454	1.03 (0.98 to 1.09)	0.03 (-0.02 to 0.09)	0.2632	1.05 (0.93 to 1.17)	0.05 (-0.07 to 0.16)	0.4339	0.5394	0.513	0			0.211371	71.6425
HGF	Severe COVID vs. population	1	0.89 (0.74 to 1.06)	-0.12 (-0.3 to 0.06)	0.1899	0.9454												0.00967873	113.283
SCGFb	Severe COVID vs. population	2	0.9 (0.71 to 1.13)	-0.11 (-0.34 to 0.12)	0.3572	0.9454												0.0161042	56.7168
IL7	Severe COVID vs. population	1	0.86 (0.56 to 1.32)	-0.15 (-0.58 to 0.28)	0.4904	0.9454												0.00469995	16.0884
sVCAM	Severe COVID vs. population	1	1.22 (0.7 to 2.12)	0.2 (-0.35 to 0.75)	0.4745	0.9454												0.00300377	15.6576
IL1RA	Severe COVID vs. population	17	1.03 (0.94 to 1.12)	0.03 (-0.06 to 0.11)	0.5696	0.9454	1.05 (0.95 to 1.17)	0.05 (-0.05 to 0.16)	0.3143	0.87 (0.74 to 1.02)	-0.14 (-0.3 to 0.02)	0.0924	0.0236	0.166	0			0.0734448	36.5645
IL6	Severe COVID vs. population	1	1.18 (0.53 to 2.62)	0.16 (-0.64 to 0.96)	0.6893	0.9454												0.0017884	16.0849
MIP1a	Severe COVID vs. population	18	0.95 (0.88 to 1.02)	-0.05 (-0.12 to 0.02)	0.1918	0.9454	0.99 (0.91 to 1.07)	-0.01 (-0.09 to 0.06)	0.7286	0.98 (0.85 to 1.13)	-0.02 (-0.16 to 0.12)	0.7956	0.6111	0.125	0			0.120061	61.0851
SCF	Severe COVID vs. population	2	1.15 (0.81 to 1.65)	0.14 (-0.22 to 0.5)	0.4403	0.9454												0.00355702	27.0868
MIP1b	COPD	16	1 (0.96 to 1.05)	0 (-0.05 to 0.05)	0.9345	0.9594	1 (0.94 to 1.06)	0 (-0.06 to 0.05)	0.8943	0.99 (0.92 to 1.08)	-0.01 (-0.09 to 0.07)	0.8924	0.8194	0.729	0			0.100405	24.3419
GROa	COPD	9	1 (0.98 to 1.03)	0 (-0.02 to 0.03)	0.8614	0.9594	1 (0.97 to 1.04)	0 (-0.03 to 0.04)	0.8203	1.01 (0.98 to 1.05)	0.01 (-0.02 to 0.05)	0.452	0.3828	0.614	0			0.256924	30.9316
Eotaxin	COPD	2	0.98 (0.81 to 1.18)	-0.02 (-0.21 to 0.16)	0.8174	0.9594												0.0055855	32.0726
MIF	COPD	1	0.99 (0.87 to 1.12)	-0.01 (-0.14 to 0.11)	0.8353	0.9594												0.011232	39.6676
IP10	COPD	4	0.96 (0.84 to 1.09)	-0.04 (-0.17 to 0.09)	0.5321	0.9594	0.94 (0.81 to 1.1)	-0.06 (-0.21 to 0.09)	0.4576	1.04 (0.64 to 1.68)	0.04 (-0.44 to 0.52)	0.8811	0.7426	0.864	0			0.0130767	28.1625
IL16	COPD	7	1.01 (0.94 to 1.08)	0.01 (-0.06 to 0.08)	0.7537	0.9594	1 (0.93 to 1.08)	0 (-0.07 to 0.08)	0.933	0.98 (0.9 to 1.08)	-0.02 (-0.11 to 0.08)	0.7131	0.3722	0.543	0			0.0317586	25.7676
sICAM	COPD	20	0.99 (0.95 to 1.04)	-0.01 (-0.05 to 0.03)	0.7809	0.9594	0.98 (0.93 to 1.04)	-0.02 (-0.07 to 0.04)	0.5168	0.91 (0.82 to 1)	-0.1 (-0.2 to 0)	0.0512	0.0459	0.392	0			0.127503	24.9956
HGF	COPD	1	1.05 (0.92 to 1.19)	0.05 (-0.08 to 0.18)	0.4702	0.9594												0.00967873	113.283
TNFa	COPD	2	1.03 (0.82 to 1.29)	0.03 (-0.2 to 0.26)	0.8141	0.9594												0.00439329	18.7594
MCP1	COPD	1	0.99 (0.73 to 1.36)	-0.01 (-0.32 to 0.3)	0.9594	0.9594												0.00196605	32.8268
activePAI	COPD	1	0.96 (0.74 to 1.23)	-0.04 (-0.3 to 0.21)	0.737	0.9594												0.00312789	16.3067
MCSF	COPD	11	0.99 (0.92 to 1.06)	-0.01 (-0.08 to 0.06)	0.8066	0.9594	0.96 (0.88 to 1.05)	-0.04 (-0.12 to 0.05)	0.4039	0.99 (0.81 to 1.21)	-0.01 (-0.21 to 0.19)	0.9171	0.983	0.366	0			0.0457327	47.6635
MIP1a	COPD	17	1.01 (0.97 to 1.05)	0.01 (-0.03 to 0.05)	0.6685	0.9594	1.01 (0.96 to 1.06)	0.01 (-0.04 to 0.06)	0.7704	1.02 (0.95 to 1.1)	0.02 (-0.05 to 0.1)	0.5933	0.7191	0.844	0			0.124145	59.2843
PDGFbb	COPD	1	0.93 (0.6 to 1.45)	-0.07 (-0.52 to 0.37)	0.7537	0.9594												0.00099732	18.2061
SCF	COPD	2	1.01 (0.8 to 1.28)	0.01 (-0.23 to 0.25)	0.932	0.9594												0.00355702	27.0868
IL12p70	COPD	1	0.92 (0.71 to 1.19)	-0.08 (-0.34 to 0.17)	0.5234	0.9594
CTACK	Hospitalized COVID vs. population	3	1 (0.94 to 1.06)	0 (-0.06 to 0.06)	0.9603	0.9603	1 (0.94 to 1.07)	0 (-0.06 to 0.07)	0.9745	1.08 (0.91 to 1.29)	0.08 (-0.09 to 0.25)	0.375	0.3223					0.0601224	49.5185
SCGFb	Non-atopic Asthma	2	1 (0.91 to 1.09)	0 (-0.09 to 0.08)	0.9293	0.9637												0.0161042	56.7168
RANTES	FVC	1		0 (-0.04 to 0.03)	0.9517	0.9863												0.00908519	31.3471
SeSelectin	FVC	2		0 (-0.04 to 0.04)	0.9863	0.9863												0.00791012	91.1527
IL12p70	FVC	1		0 (-0.06 to 0.06)	0.9772	0.9863
sICAM	FEV1/FVC	22		0 (-0.01 to 0.01)	0.9901	0.9901		0 (-0.01 to 0.02)	0.5162		0.02 (-0.02 to 0.05)	0.3441	0.307	<0.001	1		0 (-0.01 to 0.01)	0.14685	27.9253
HGF	Non-atopic Asthma	1	1 (0.9 to 1.11)	0 (-0.1 to 0.11)	0.9955	0.9955												0.00967873	113.283
MIG	Severe COVID vs. population	1	0.98 (0.74 to 1.31)	-0.02 (-0.3 to 0.27)	0.8966	0.9994												0.0111143	41.3941
IL16	Severe COVID vs. population	8	1 (0.9 to 1.12)	0 (-0.11 to 0.11)	0.9909	0.9994	1.01 (0.89 to 1.13)	0.01 (-0.11 to 0.12)	0.9283	1.01 (0.87 to 1.17)	0.01 (-0.14 to 0.16)	0.9222	0.8913	0.633	0			0.0323624	24.8395
SeSelectin	Severe COVID vs. population	2	1 (0.74 to 1.35)	0 (-0.3 to 0.3)	0.9994	0.9994												0.00791012	91.1527
MCP1	Severe COVID vs. population	1	0.99 (0.64 to 1.54)	-0.01 (-0.44 to 0.43)	0.9813	0.9994												0.00196605	32.8268
activePAI	Severe COVID vs. population	1	0.97 (0.68 to 1.38)	-0.03 (-0.39 to 0.32)	0.8579	0.9994												0.00312789	16.3067
IL8	Severe COVID vs. population	1	1.03 (0.74 to 1.43)	0.03 (-0.3 to 0.36)	0.8594	0.9994												0.00447912	71.8668
PDGFbb	Severe COVID vs. population	1	0.96 (0.38 to 2.44)	-0.04 (-0.98 to 0.89)	0.9279	0.9994												0.00099732	18.2061
IL12p70	Severe COVID vs. population	1	1.02 (0.72 to 1.45)	0.02 (-0.33 to 0.37)	0.9121	0.9994
