# Supplementary material for: Association of inflammatory cytokines with lung function, chronic lung diseases, and COVID-19
Source: iScience. 2024 Aug 9;27(10):110704. doi: 10.1016/j.isci.2024.110704 (PMC11417323; doi:10.1016/j.isci.2024.110704)
Supplement: Table S3. Summary of cis-eQTL results, related to Figures 2 and 4 [file mmc4.xlsx]

## Sheet: S3. Summary cis-eQTL 
Supplementary table S3. Summary of cis-eQTL results, related to Figures 2 & 4
Cytokine	Outcome	N of SNPs	IVW_OR_CI	IVW_BETA_CI	IVW__Pvalue	Qvalue_FDR	WMedian_OR_CI	WMedian_BETA_CI	WMedian__Pvalue	MREgger_OR_CI	MREgger_BETA_CI	MR_Egger__Pvalue	MR_Egger_intercept__Pvalue	MRPresso Global p-value	Outliers	MRPresso_OR_CI	MRPresso_BETA_CI	R^2	F-stat
sICAM	Hospitalized COVID vs. population	1	0.49 (0.37 to 0.64)	-0.72 (-0.99 to -0.45)	1.25969e-07	2.51937e-06												0.00333208	17.3747
IL1RA	FEV1	2		0.05 (0.03 to 0.08)	3.66761e-05	0.0007												0.0170137	164.731
sICAM	Severe COVID vs. population	1	0.39 (0.24 to 0.62)	-0.95 (-1.41 to -0.48)	0.0001	0.0012												0.00333208	17.3747
sICAM	Atopic Asthma	1	1.54 (1.24 to 1.91)	0.43 (0.21 to 0.65)	0.0001	0.0023												0.00333208	17.3747
IL1RA	FVC	2		0.04 (0.02 to 0.07)	0.0005	0.0101												0.0170137	164.731
sICAM	FEV1/FVC	1		-0.1 (-0.16 to -0.04)	0.001	0.0208												0.00333208	17.3747
MCSF	FVC	2		-0.04 (-0.06 to -0.01)	0.0036	0.0357												0.0172602	136.563
sICAM	COVID vs. population	1	0.83 (0.74 to 0.93)	-0.18 (-0.3 to -0.07)	0.002	0.0395												0.00333208	17.3747
sVCAM	Hospitalized COVID vs. population	1	0.65 (0.48 to 0.88)	-0.43 (-0.73 to -0.13)	0.0045	0.0449												0.00300473	15.6627
CTACK	COPD	2	0.9 (0.84 to 0.97)	-0.1 (-0.18 to -0.03)	0.0058	0.0466												0.0414909	77.0847
IL18	COPD	1	1.13 (1.04 to 1.24)	0.13 (0.04 to 0.21)	0.0042	0.0466												0.0230484	163.611
IL1RA	COPD	2	0.86 (0.78 to 0.96)	-0.15 (-0.25 to -0.04)	0.007	0.0466												0.0170137	164.731
RANTES	COPD	1	0.83 (0.72 to 0.96)	-0.18 (-0.33 to -0.04)	0.0107	0.0534												0.00910261	31.4077
IL18	FEV1	1		-0.03 (-0.05 to -0.01)	0.0085	0.057												0.0230484	163.611
sICAM	FEV1	1		-0.08 (-0.13 to -0.02)	0.0068	0.057												0.00333208	17.3747
IL2ra	COPD	4	0.94 (0.9 to 0.99)	-0.06 (-0.1 to -0.01)	0.0146	0.0584	0.94 (0.89 to 0.98)	-0.07 (-0.12 to -0.02)	0.0107	0.94 (0.84 to 1.04)	-0.06 (-0.17 to 0.04)	0.2446	0.9106	0.442	0			0.12959	63.0582
sVCAM	Hospitalized vs. non-hospitalized COVID	1	0.29 (0.13 to 0.68)	-1.23 (-2.07 to -0.39)	0.0041	0.0818												0.00300473	15.6627
IL18	FVC	1		-0.03 (-0.05 to -0.01)	0.0131	0.0872												0.0230484	163.611
IL1RA	Atopic Asthma	1	0.88 (0.8 to 0.97)	-0.13 (-0.22 to -0.03)	0.0097	0.0972												0.016481	319.307
FGFBasic	Peak exp. flow	1		0.12 (0.03 to 0.21)	0.0088	0.175												0.00137109	10.3838
FGFBasic	COPD	1	0.71 (0.5 to 1.01)	-0.35 (-0.7 to 0.01)	0.0563	0.1875												0.00137109	10.3838
MCSF	COVID vs. population	2	0.94 (0.9 to 0.99)	-0.06 (-0.11 to -0.01)	0.0221	0.2213												0.0172602	136.563
sICAM	COPD	1	1.25 (0.97 to 1.6)	0.22 (-0.03 to 0.47)	0.0797	0.2277												0.00333208	17.3747
IL16	Peak exp. flow	3		0.02 (0 to 0.04)	0.0243	0.2435		0.02 (0 to 0.04)	0.0222		0.02 (0 to 0.05)	0.0981	0.914					0.0301297	31.1841
MIG	Peak exp. flow	2		-0.04 (-0.08 to 0)	0.0391	0.2608												0.00806236	14.913
CTACK	FEV1/FVC	2		0.02 (0 to 0.03)	0.056	0.2801												0.0414909	77.0847
RANTES	FEV1/FVC	1		0.04 (0 to 0.07)	0.0393	0.2801												0.00910261	31.4077
IL1RA	FEV1/FVC	2		0.03 (0 to 0.05)	0.0511	0.2801												0.0170137	164.731
FGFBasic	Hospitalized COVID vs. population	1	0.67 (0.46 to 0.99)	-0.4 (-0.78 to -0.01)	0.0422	0.281												0.00137109	10.3838
MIG	FEV1/FVC	2		-0.03 (-0.07 to 0.01)	0.0921	0.3071												0.00806236	14.913
MCSF	FEV1/FVC	2		0.02 (0 to 0.05)	0.0799	0.3071												0.0172602	136.563
MIF	Hospitalized COVID vs. population	1	1.14 (0.99 to 1.31)	0.13 (-0.01 to 0.27)	0.0704	0.3083												0.0112351	39.6789
MCSF	Hospitalized COVID vs. population	2	0.91 (0.81 to 1.01)	-0.1 (-0.21 to 0.01)	0.0771	0.3083												0.0172602	136.563
TRAIL	Hospitalized COVID vs. population	3	1.19 (0.97 to 1.47)	0.18 (-0.03 to 0.39)	0.0973	0.3244	1.2 (0.83 to 1.75)	0.19 (-0.19 to 0.56)	0.3334	0.74 (0.05 to 10.64)	-0.29 (-2.95 to 2.36)	0.828	0.7232					0.00455897	14.1165
TRAIL	Peak exp. flow	3		0.04 (-0.01 to 0.1)	0.0987	0.3289		0.06 (-1.26 to 1.37)	0.9338		0.06 (-0.45 to 0.56)	0.8279	0.9623					0.00455897	14.1165
sICAM	Peak exp. flow	1		-0.06 (-0.12 to 0)	0.0707	0.3289												0.00333208	17.3747
sVCAM	Peak exp. flow	1		0.05 (-0.01 to 0.12)	0.0873	0.3289												0.00300473	15.6627
FGFBasic	FEV1/FVC	1		0.07 (-0.02 to 0.15)	0.13	0.3713												0.00137109	10.3838
MCSF	FEV1	2		-0.02 (-0.05 to 0)	0.0753	0.3763												0.0172602	136.563
sVCAM	COPD	1	1.19 (0.93 to 1.52)	0.17 (-0.07 to 0.42)	0.172	0.43												0.00300473	15.6627
FGFBasic	FEV1	1		0.07 (-0.02 to 0.16)	0.1096	0.4384												0.00137109	10.3838
MCSF	COPD	2	0.93 (0.84 to 1.04)	-0.07 (-0.17 to 0.04)	0.2003	0.4451												0.0172602	136.563
RANTES	Peak exp. flow	1		0.03 (-0.01 to 0.06)	0.1615	0.4615												0.00910261	31.4077
MCP1	Peak exp. flow	2		0.06 (-0.03 to 0.15)	0.2102	0.5014												0.00144393	12.0395
IL8	Peak exp. flow	2		-0.03 (-0.09 to 0.02)	0.2256	0.5014												0.00508825	41.0898
IL1RA	Peak exp. flow	2		0.02 (-0.01 to 0.04)	0.2615	0.5229												0.0170137	164.731
sICAM	Non-atopic Asthma	1	1.25 (1.03 to 1.52)	0.22 (0.03 to 0.42)	0.0268	0.5359												0.00333208	17.3747
CTACK	Hospitalized vs. non-hospitalized COVID	2	0.81 (0.65 to 1.03)	-0.2 (-0.44 to 0.03)	0.0841	0.5605												0.0414909	77.0847
sICAM	Hospitalized vs. non-hospitalized COVID	1	0.48 (0.22 to 1.05)	-0.73 (-1.5 to 0.05)	0.0668	0.5605												0.00333208	17.3747
Eotaxin	Peak exp. flow	1		0.03 (-0.03 to 0.1)	0.3173	0.5769												0.00299035	34.3482
IL2ra	FEV1	4		0.01 (0 to 0.02)	0.1754	0.5847		0.01 (0 to 0.02)	0.2481		0.01 (-0.02 to 0.03)	0.695	0.7987	0.452	0			0.12959	63.0582
MCSF	Atopic Asthma	2	0.91 (0.83 to 1.01)	-0.09 (-0.19 to 0.01)	0.088	0.5867												0.0150737	118.591
GROa	FEV1	1		0.01 (0 to 0.01)	0.2359	0.5938												0.127385	993.249
IL16	FEV1	3		0.01 (-0.01 to 0.03)	0.2375	0.5938		0.01 (-0.01 to 0.03)	0.167		0.02 (0 to 0.04)	0.12	0.3121					0.0301297	31.1841
IL2ra	Non-atopic Asthma	4	0.97 (0.94 to 1.01)	-0.03 (-0.06 to 0.01)	0.132	0.6287	0.97 (0.94 to 1.01)	-0.03 (-0.07 to 0.01)	0.1509	0.96 (0.89 to 1.03)	-0.04 (-0.11 to 0.03)	0.2402	0.5957	0.494	0			0.12959	63.0582
TRAIL	Non-atopic Asthma	3	1.13 (0.95 to 1.33)	0.12 (-0.05 to 0.29)	0.1572	0.6287	1.13 (0.86 to 1.49)	0.12 (-0.15 to 0.4)	0.3841	0.54 (0.21 to 1.36)	-0.62 (-1.55 to 0.31)	0.1901	0.112					0.00455897	14.1165
MIF	Non-atopic Asthma	1	0.92 (0.83 to 1.02)	-0.08 (-0.19 to 0.02)	0.1204	0.6287												0.0112351	39.6789
MCSF	Non-atopic Asthma	2	1.07 (0.98 to 1.17)	0.07 (-0.03 to 0.16)	0.1539	0.6287												0.0150737	118.591
IL2ra	COVID vs. population	4	0.99 (0.96 to 1.01)	-0.01 (-0.04 to 0.01)	0.2437	0.6354	0.99 (0.96 to 1.01)	-0.01 (-0.04 to 0.01)	0.1902	0.98 (0.93 to 1.02)	-0.02 (-0.07 to 0.02)	0.3057	0.5754	0.468	0			0.12959	63.0582
IL18	COVID vs. population	1	0.98 (0.94 to 1.02)	-0.02 (-0.06 to 0.02)	0.2542	0.6354												0.0230484	163.611
MIF	COVID vs. population	1	1.04 (0.98 to 1.11)	0.04 (-0.02 to 0.1)	0.1606	0.6354												0.0112351	39.6789
MIG	COVID vs. population	2	0.94 (0.87 to 1.02)	-0.06 (-0.14 to 0.02)	0.1222	0.6354												0.00807266	14.9322
MCP1	COVID vs. population	2	1.12 (0.94 to 1.32)	0.11 (-0.06 to 0.28)	0.2039	0.6354												0.00144393	12.0395
IL8	COVID vs. population	2	0.94 (0.85 to 1.04)	-0.06 (-0.16 to 0.04)	0.2217	0.6354												0.00508825	41.0898
CTACK	FVC	2		-0.01 (-0.03 to 0)	0.1325	0.6626												0.0414909	77.0847
IL2ra	FEV1/FVC	4		0.01 (0 to 0.02)	0.2782	0.6955		0 (-0.01 to 0.02)	0.4412		0 (-0.02 to 0.02)	0.9938	0.4766	0.793	0			0.12959	63.0582
MIG	Non-atopic Asthma	2	0.92 (0.82 to 1.05)	-0.08 (-0.2 to 0.05)	0.2172	0.724												0.00806236	14.913
RANTES	FEV1	1		0.01 (-0.02 to 0.05)	0.4308	0.7278												0.00910261	31.4077
TRAIL	FEV1	3		0.02 (-0.03 to 0.07)	0.3741	0.7278		0.04 (-1.18 to 1.26)	0.9533		-0.02 (-0.4 to 0.36)	0.9166	0.8236					0.00455897	14.1165
MIG	FEV1	2		-0.02 (-0.05 to 0.02)	0.3909	0.7278												0.00806236	14.913
MIP1b	FEV1	1		0.03 (-0.04 to 0.1)	0.4367	0.7278												0.00216516	25.0445
GROa	FVC	1		0 (-0.01 to 0.01)	0.4974	0.7433												0.127385	993.249
IL16	FVC	3		0.01 (-0.01 to 0.03)	0.2328	0.7433		0.01 (-0.01 to 0.03)	0.2259		0.01 (-0.01 to 0.03)	0.3156	0.8776					0.0301297	31.1841
IL2ra	FVC	4		0.01 (-0.01 to 0.02)	0.3349	0.7433		0 (-0.01 to 0.02)	0.3753		0.01 (-0.02 to 0.03)	0.6772	0.9918	0.458	0			0.12959	63.0582
TRAIL	FVC	3		0.02 (-0.03 to 0.07)	0.4479	0.7433		0.04 (-1.35 to 1.42)	0.9587		-0.06 (-0.47 to 0.35)	0.7767	0.7045					0.00455897	14.1165
MIF	FVC	1		0.01 (-0.02 to 0.04)	0.505	0.7433												0.0112351	39.6789
SCGFb	FVC	1		0.02 (-0.04 to 0.07)	0.5203	0.7433												0.00402001	28.1769
sICAM	FVC	1		-0.02 (-0.08 to 0.03)	0.4047	0.7433												0.00333208	17.3747
FGFBasic	FVC	1		0.04 (-0.05 to 0.12)	0.3914	0.7433												0.00137109	10.3838
MIP1b	FVC	1		0.03 (-0.05 to 0.1)	0.4751	0.7433												0.00216516	25.0445
sVCAM	FVC	1		0.02 (-0.04 to 0.08)	0.4904	0.7433												0.00300473	15.6627
Eotaxin	FVC	1		0.02 (-0.04 to 0.08)	0.5615	0.7486												0.00299035	34.3482
MIF	Peak exp. flow	1		0.01 (-0.02 to 0.04)	0.5383	0.769												0.0112351	39.6789
SCGFb	Peak exp. flow	1		0.02 (-0.04 to 0.08)	0.4634	0.769												0.00402001	28.1769
MIP1b	Peak exp. flow	1		0.03 (-0.05 to 0.1)	0.5265	0.769												0.00216516	25.0445
GROa	COVID vs. population	1	1.01 (0.99 to 1.02)	0.01 (-0.01 to 0.02)	0.4405	0.7783												0.127385	993.249
IL16	COVID vs. population	3	0.98 (0.95 to 1.02)	-0.02 (-0.05 to 0.02)	0.3639	0.7783	0.98 (0.95 to 1.02)	-0.02 (-0.05 to 0.02)	0.378	0.99 (0.94 to 1.03)	-0.01 (-0.06 to 0.03)	0.5744	0.8381					0.0301297	31.1841
CTACK	COVID vs. population	2	0.99 (0.96 to 1.02)	-0.01 (-0.04 to 0.02)	0.5448	0.7783												0.0414909	77.0847
TRAIL	COVID vs. population	3	1.04 (0.95 to 1.15)	0.04 (-0.06 to 0.14)	0.3995	0.7783	1.03 (0.87 to 1.23)	0.03 (-0.14 to 0.21)	0.7113	0.83 (0.49 to 1.43)	-0.18 (-0.72 to 0.36)	0.5089	0.4094					0.00455897	14.1165
Eotaxin	COVID vs. population	1	1.04 (0.93 to 1.17)	0.04 (-0.08 to 0.16)	0.5138	0.7783												0.00299035	34.3482
SCGFb	COVID vs. population	1	1.04 (0.93 to 1.15)	0.04 (-0.07 to 0.14)	0.4918	0.7783												0.00402001	28.1769
MCSF	Peak exp. flow	2		-0.01 (-0.03 to 0.02)	0.5872	0.783												0.0172602	136.563
MIP1a	Peak exp. flow	1		0 (-0.02 to 0.01)	0.6293	0.7866												0.0589819	1194.4
IL16	Atopic Asthma	3	1.05 (0.98 to 1.11)	0.04 (-0.02 to 0.11)	0.1716	0.7933	1.04 (0.98 to 1.11)	0.04 (-0.02 to 0.11)	0.1955	0.99 (0.91 to 1.08)	-0.01 (-0.09 to 0.07)	0.8428	0.051					0.0294458	23.9149
CTACK	Atopic Asthma	2	1.04 (0.97 to 1.11)	0.04 (-0.03 to 0.11)	0.238	0.7933												0.0414909	77.0847
Eotaxin	Atopic Asthma	1	1.15 (0.92 to 1.44)	0.14 (-0.08 to 0.37)	0.2104	0.7933												0.00299035	34.3482
FGFBasic	COVID vs. population	1	0.96 (0.81 to 1.14)	-0.04 (-0.22 to 0.13)	0.6194	0.7947												0.00137109	10.3838
MIP1b	COVID vs. population	1	0.97 (0.84 to 1.12)	-0.03 (-0.18 to 0.11)	0.6358	0.7947												0.00216516	25.0445
TRAIL	Severe COVID vs. population	3	1.31 (0.97 to 1.78)	0.27 (-0.03 to 0.58)	0.0808	0.808	1.34 (0.82 to 2.19)	0.29 (-0.19 to 0.78)	0.2375	0.92 (0.17 to 5.08)	-0.08 (-1.78 to 1.62)	0.9268	0.6804					0.00455897	14.1165
RANTES	COVID vs. population	1	0.99 (0.92 to 1.06)	-0.01 (-0.08 to 0.05)	0.6869	0.8081												0.00910261	31.4077
CTACK	FEV1	2		0 (-0.02 to 0.01)	0.681	0.8114												0.0414909	77.0847
MIF	FEV1	1		0.01 (-0.02 to 0.04)	0.6171	0.8114												0.0112351	39.6789
SCGFb	FEV1	1		0.01 (-0.04 to 0.06)	0.721	0.8114												0.00402001	28.1769
sVCAM	FEV1	1		0.01 (-0.05 to 0.07)	0.7302	0.8114												0.00300473	15.6627
MCP1	FEV1	2		0.02 (-0.06 to 0.11)	0.5914	0.8114												0.00144393	12.0395
MIP1a	FEV1	1		0 (-0.02 to 0.01)	0.6837	0.8114												0.0589819	1194.4
GROa	Non-atopic Asthma	1	0.99 (0.96 to 1.02)	-0.01 (-0.04 to 0.02)	0.4846	0.8226												0.123764	961.031
IL16	Non-atopic Asthma	3	1.02 (0.96 to 1.08)	0.02 (-0.04 to 0.08)	0.5006	0.8226	1.02 (0.96 to 1.08)	0.02 (-0.04 to 0.08)	0.5243	0.99 (0.91 to 1.06)	-0.01 (-0.09 to 0.06)	0.7151	0.1677					0.0294458	23.9149
CTACK	Non-atopic Asthma	2	0.98 (0.93 to 1.04)	-0.02 (-0.08 to 0.04)	0.5521	0.8226												0.0414909	77.0847
Eotaxin	Non-atopic Asthma	1	1.08 (0.88 to 1.32)	0.08 (-0.12 to 0.28)	0.4481	0.8226												0.00299035	34.3482
SCGFb	Non-atopic Asthma	1	0.95 (0.79 to 1.14)	-0.05 (-0.23 to 0.13)	0.5758	0.8226												0.00402001	28.1769
sVCAM	Non-atopic Asthma	1	0.91 (0.75 to 1.11)	-0.1 (-0.29 to 0.1)	0.3442	0.8226												0.00300473	15.6627
IL1RA	Non-atopic Asthma	1	0.97 (0.89 to 1.06)	-0.03 (-0.12 to 0.06)	0.4784	0.8226												0.016481	319.307
IL8	Non-atopic Asthma	1	1.1 (0.92 to 1.31)	0.09 (-0.08 to 0.27)	0.3003	0.8226												0.00480331	77.0935
IL8	COPD	2	1.09 (0.88 to 1.35)	0.09 (-0.12 to 0.3)	0.4125	0.825												0.00508825	41.0898
MIP1a	COVID vs. population	1	1 (0.98 to 1.03)	0 (-0.02 to 0.03)	0.7491	0.8323												0.0589819	1194.4
IL8	FEV1	2		-0.01 (-0.06 to 0.04)	0.7918	0.8335												0.00508825	41.0898
IL18	Non-atopic Asthma	3	1.02 (0.94 to 1.1)	0.02 (-0.06 to 0.1)	0.6269	0.8359	1.01 (0.92 to 1.11)	0.01 (-0.08 to 0.1)	0.7904	0.97 (0.8 to 1.19)	-0.03 (-0.23 to 0.17)	0.7821	0.6124					0.0188686	40.1164
IL2ra	Hospitalized vs. non-hospitalized COVID	4	0.96 (0.84 to 1.09)	-0.05 (-0.18 to 0.09)	0.4943	0.8456	0.94 (0.81 to 1.08)	-0.06 (-0.21 to 0.08)	0.3778	0.87 (0.68 to 1.11)	-0.14 (-0.39 to 0.11)	0.2595	0.3668	0.855	0			0.12959	63.0582
RANTES	Hospitalized vs. non-hospitalized COVID	1	0.85 (0.54 to 1.33)	-0.17 (-0.62 to 0.29)	0.4732	0.8456												0.00910261	31.4077
TRAIL	Hospitalized vs. non-hospitalized COVID	3	0.82 (0.43 to 1.58)	-0.2 (-0.86 to 0.46)	0.5497	0.8456	0.92 (0.37 to 2.3)	-0.08 (-0.99 to 0.83)	0.8635	0.07 (0 to 7.44)	-2.61 (-7.23 to 2.01)	0.2677	0.2981					0.00455897	14.1165
MIF	Hospitalized vs. non-hospitalized COVID	1	1.14 (0.75 to 1.73)	0.13 (-0.28 to 0.55)	0.537	0.8456												0.0112351	39.6789
MIG	Hospitalized vs. non-hospitalized COVID	2	1.43 (0.85 to 2.41)	0.36 (-0.17 to 0.88)	0.1813	0.8456												0.00807266	14.9322
MIP1b	Hospitalized vs. non-hospitalized COVID	1	1.68 (0.63 to 4.45)	0.52 (-0.46 to 1.49)	0.3005	0.8456												0.00216516	25.0445
IL1RA	Hospitalized vs. non-hospitalized COVID	2	1.16 (0.83 to 1.63)	0.15 (-0.18 to 0.49)	0.3764	0.8456												0.0170137	164.731
IL8	Hospitalized vs. non-hospitalized COVID	2	0.76 (0.4 to 1.44)	-0.27 (-0.91 to 0.36)	0.4031	0.8456												0.00508825	41.0898
MCSF	Hospitalized vs. non-hospitalized COVID	2	1.2 (0.86 to 1.67)	0.18 (-0.15 to 0.51)	0.2761	0.8456												0.0172602	136.563
MIP1a	Hospitalized vs. non-hospitalized COVID	1	0.92 (0.77 to 1.11)	-0.08 (-0.26 to 0.1)	0.38	0.8456												0.0589819	1194.4
Eotaxin	FEV1	1		0.01 (-0.05 to 0.07)	0.8465	0.8465												0.00299035	34.3482
GROa	Peak exp. flow	1		0 (-0.01 to 0.01)	0.7389	0.8617												0.127385	993.249
CTACK	Peak exp. flow	2		0 (-0.02 to 0.02)	0.8617	0.8617												0.0414909	77.0847
IL2ra	Peak exp. flow	4		0 (-0.01 to 0.01)	0.8262	0.8617		0 (-0.01 to 0.01)	0.8031		0.01 (-0.01 to 0.02)	0.61	0.6419	0.64	0			0.12959	63.0582
IL18	Peak exp. flow	1		0 (-0.02 to 0.02)	0.8361	0.8617												0.0230484	163.611
IL16	Hospitalized vs. non-hospitalized COVID	3	0.96 (0.76 to 1.2)	-0.05 (-0.27 to 0.18)	0.6943	0.8678	0.95 (0.75 to 1.2)	-0.05 (-0.28 to 0.18)	0.6522	0.95 (0.65 to 1.37)	-0.05 (-0.42 to 0.32)	0.7759	0.9482					0.0301297	31.1841
Eotaxin	Hospitalized vs. non-hospitalized COVID	1	0.84 (0.39 to 1.82)	-0.17 (-0.94 to 0.6)	0.6619	0.8678												0.00299035	34.3482
FGFBasic	Hospitalized vs. non-hospitalized COVID	1	1.32 (0.44 to 3.94)	0.28 (-0.81 to 1.37)	0.6161	0.8678												0.00137109	10.3838
RANTES	Non-atopic Asthma	1	1.02 (0.91 to 1.16)	0.02 (-0.1 to 0.14)	0.6994	0.8742												0.00910261	31.4077
GROa	COPD	1	1.01 (0.97 to 1.05)	0.01 (-0.03 to 0.05)	0.6201	0.8848												0.127385	993.249
IL16	COPD	3	1.01 (0.94 to 1.09)	0.01 (-0.06 to 0.08)	0.7078	0.8848	1.01 (0.94 to 1.09)	0.01 (-0.06 to 0.09)	0.6991	1.01 (0.92 to 1.12)	0.01 (-0.08 to 0.11)	0.7569	0.9688					0.0301297	31.1841
TRAIL	COPD	3	1.07 (0.87 to 1.32)	0.07 (-0.14 to 0.28)	0.507	0.8848	1.04 (0.68 to 1.59)	0.04 (-0.38 to 0.46)	0.8575	0.59 (0.19 to 1.86)	-0.53 (-1.68 to 0.62)	0.3682	0.3005					0.00455897	14.1165
Eotaxin	COPD	1	0.95 (0.74 to 1.22)	-0.05 (-0.3 to 0.2)	0.6948	0.8848												0.00299035	34.3482
SCGFb	COPD	1	0.95 (0.75 to 1.19)	-0.05 (-0.28 to 0.18)	0.6521	0.8848												0.00402001	28.1769
MCP1	COPD	2	0.92 (0.64 to 1.32)	-0.08 (-0.44 to 0.28)	0.6588	0.8848												0.00144393	12.0395
IL8	FVC	2		-0.01 (-0.06 to 0.04)	0.7594	0.8934												0.00508825	41.0898
MIP1a	FVC	1		0 (-0.02 to 0.01)	0.7389	0.8934												0.0589819	1194.4
sVCAM	Atopic Asthma	1	1.12 (0.9 to 1.39)	0.11 (-0.11 to 0.33)	0.317	0.9057												0.00300473	15.6627
GROa	Hospitalized COVID vs. population	1	1.02 (0.98 to 1.05)	0.02 (-0.02 to 0.05)	0.392	0.9107												0.127385	993.249
IL18	Hospitalized COVID vs. population	1	0.97 (0.88 to 1.06)	-0.03 (-0.12 to 0.06)	0.4867	0.9107												0.0230484	163.611
RANTES	Hospitalized COVID vs. population	1	0.94 (0.82 to 1.09)	-0.06 (-0.2 to 0.08)	0.4119	0.9107												0.00910261	31.4077
SCGFb	Hospitalized COVID vs. population	1	1.08 (0.87 to 1.34)	0.07 (-0.14 to 0.29)	0.5009	0.9107												0.00402001	28.1769
IL1RA	Hospitalized COVID vs. population	2	1.05 (0.94 to 1.17)	0.05 (-0.06 to 0.15)	0.3808	0.9107												0.0170137	164.731
GROa	FEV1/FVC	1		0 (-0.01 to 0.01)	0.4114	0.9142												0.127385	993.249
MCP1	FVC	2		0.01 (-0.08 to 0.1)	0.8238	0.9154												0.00144393	12.0395
sVCAM	COVID vs. population	1	1.01 (0.89 to 1.13)	0.01 (-0.11 to 0.12)	0.9111	0.9208												0.00300473	15.6627
IL1RA	COVID vs. population	2	1 (0.95 to 1.05)	0 (-0.05 to 0.05)	0.9208	0.9208												0.0170137	164.731
GROa	Severe COVID vs. population	1	0.98 (0.93 to 1.04)	-0.02 (-0.07 to 0.04)	0.5656	0.9272												0.127385	993.249
CTACK	Severe COVID vs. population	2	1.01 (0.91 to 1.12)	0.01 (-0.1 to 0.11)	0.8808	0.9272												0.0414909	77.0847
IL2ra	Severe COVID vs. population	4	1.02 (0.96 to 1.08)	0.02 (-0.04 to 0.08)	0.5095	0.9272	1.02 (0.96 to 1.09)	0.02 (-0.04 to 0.09)	0.455	1.02 (0.91 to 1.14)	0.02 (-0.09 to 0.13)	0.7112	0.9814	0.728	0			0.12959	63.0582
IL18	Severe COVID vs. population	1	0.98 (0.86 to 1.12)	-0.02 (-0.15 to 0.12)	0.7757	0.9272												0.0230484	163.611
RANTES	Severe COVID vs. population	1	0.94 (0.76 to 1.17)	-0.06 (-0.27 to 0.16)	0.6011	0.9272												0.00910261	31.4077
MIF	Severe COVID vs. population	1	1.05 (0.82 to 1.34)	0.05 (-0.2 to 0.29)	0.7014	0.9272												0.0112351	39.6789
Eotaxin	Severe COVID vs. population	1	0.93 (0.58 to 1.48)	-0.08 (-0.54 to 0.39)	0.7442	0.9272												0.00299035	34.3482
SCGFb	Severe COVID vs. population	1	1.07 (0.78 to 1.47)	0.07 (-0.25 to 0.39)	0.6795	0.9272												0.00402001	28.1769
MIG	Severe COVID vs. population	2	0.97 (0.74 to 1.28)	-0.03 (-0.3 to 0.25)	0.8351	0.9272												0.00807266	14.9322
FGFBasic	Severe COVID vs. population	1	0.64 (0.33 to 1.26)	-0.44 (-1.12 to 0.23)	0.2005	0.9272												0.00137109	10.3838
MIP1b	Severe COVID vs. population	1	1.07 (0.67 to 1.69)	0.06 (-0.4 to 0.53)	0.789	0.9272												0.00216516	25.0445
sVCAM	Severe COVID vs. population	1	1.22 (0.7 to 2.12)	0.2 (-0.35 to 0.75)	0.4745	0.9272												0.00300473	15.6627
MCP1	Severe COVID vs. population	2	0.79 (0.46 to 1.35)	-0.24 (-0.77 to 0.3)	0.3876	0.9272												0.00144393	12.0395
IL1RA	Severe COVID vs. population	2	1.08 (0.93 to 1.26)	0.08 (-0.08 to 0.23)	0.326	0.9272												0.0170137	164.731
IL8	Severe COVID vs. population	2	1.09 (0.8 to 1.48)	0.08 (-0.23 to 0.39)	0.6022	0.9272												0.00508825	41.0898
MCSF	Severe COVID vs. population	2	0.94 (0.8 to 1.1)	-0.06 (-0.22 to 0.09)	0.426	0.9272												0.0172602	136.563
MIP1a	Severe COVID vs. population	1	0.99 (0.92 to 1.08)	-0.01 (-0.09 to 0.08)	0.8755	0.9272												0.0589819	1194.4
IL18	Hospitalized vs. non-hospitalized COVID	1	0.97 (0.73 to 1.27)	-0.04 (-0.31 to 0.24)	0.8024	0.9399												0.0230484	163.611
MCP1	Hospitalized vs. non-hospitalized COVID	2	0.89 (0.27 to 2.95)	-0.12 (-1.32 to 1.08)	0.8459	0.9399												0.00144393	12.0395
RANTES	FVC	1		0 (-0.04 to 0.03)	0.9517	0.9517												0.00910261	31.4077
MIG	FVC	2		0 (-0.04 to 0.04)	0.9375	0.9517												0.00806236	14.913
IL18	FEV1/FVC	1		-0.01 (-0.03 to 0.01)	0.6041	0.9546												0.0230484	163.611
SCGFb	FEV1/FVC	1		-0.02 (-0.07 to 0.04)	0.5811	0.9546												0.00402001	28.1769
MIP1b	FEV1/FVC	1		0.02 (-0.06 to 0.09)	0.6682	0.9546												0.00216516	25.0445
sVCAM	FEV1/FVC	1		-0.01 (-0.07 to 0.04)	0.6293	0.9546												0.00300473	15.6627
MIP1a	FEV1/FVC	1		0 (-0.02 to 0.01)	0.6682	0.9546												0.0589819	1194.4
GROa	Hospitalized vs. non-hospitalized COVID	1	1 (0.89 to 1.13)	0 (-0.12 to 0.12)	0.963	0.963												0.127385	993.249
SCGFb	Hospitalized vs. non-hospitalized COVID	1	0.98 (0.49 to 1.94)	-0.02 (-0.71 to 0.66)	0.9451	0.963												0.00402001	28.1769
Eotaxin	FEV1/FVC	1		-0.01 (-0.07 to 0.05)	0.7227	0.9636												0.00299035	34.3482
IL16	Hospitalized COVID vs. population	3	0.98 (0.91 to 1.06)	-0.02 (-0.09 to 0.05)	0.6139	0.9646	0.98 (0.91 to 1.05)	-0.02 (-0.09 to 0.05)	0.5837	0.97 (0.88 to 1.06)	-0.03 (-0.13 to 0.06)	0.4868	0.6309					0.0301297	31.1841
CTACK	Hospitalized COVID vs. population	2	1 (0.93 to 1.07)	0 (-0.08 to 0.07)	0.9164	0.9646												0.0414909	77.0847
IL2ra	Hospitalized COVID vs. population	4	1.01 (0.97 to 1.05)	0.01 (-0.03 to 0.05)	0.7465	0.9646	1.01 (0.96 to 1.05)	0.01 (-0.04 to 0.05)	0.6984	1.02 (0.93 to 1.12)	0.02 (-0.07 to 0.11)	0.6766	0.7474	0.521	0			0.12959	63.0582
Eotaxin	Hospitalized COVID vs. population	1	0.98 (0.75 to 1.28)	-0.02 (-0.29 to 0.25)	0.8777	0.9646												0.00299035	34.3482
MIG	Hospitalized COVID vs. population	2	1.01 (0.85 to 1.2)	0.01 (-0.16 to 0.18)	0.8867	0.9646												0.00807266	14.9322
MCP1	Hospitalized COVID vs. population	2	0.97 (0.67 to 1.41)	-0.03 (-0.4 to 0.34)	0.8691	0.9646												0.00144393	12.0395
IL8	Hospitalized COVID vs. population	2	0.97 (0.79 to 1.2)	-0.03 (-0.24 to 0.19)	0.8074	0.9646												0.00508825	41.0898
MIP1a	Hospitalized COVID vs. population	1	1.01 (0.95 to 1.07)	0.01 (-0.05 to 0.06)	0.7655	0.9646												0.0589819	1194.4
GROa	Atopic Asthma	1	1 (0.97 to 1.04)	0 (-0.03 to 0.04)	0.9185	0.9653												0.123764	961.031
IL2ra	Atopic Asthma	4	1.02 (0.95 to 1.09)	0.02 (-0.05 to 0.09)	0.6161	0.9653	1.01 (0.97 to 1.05)	0.01 (-0.03 to 0.05)	0.6842	0.96 (0.85 to 1.08)	-0.04 (-0.16 to 0.08)	0.486	0.2414	0.134	0			0.12959	63.0582
IL18	Atopic Asthma	3	1.01 (0.93 to 1.1)	0.01 (-0.08 to 0.09)	0.8511	0.9653	1.01 (0.91 to 1.11)	0.01 (-0.09 to 0.11)	0.8863	1.03 (0.83 to 1.28)	0.03 (-0.19 to 0.25)	0.783	0.8263					0.0188686	40.1164
RANTES	Atopic Asthma	1	1.01 (0.88 to 1.15)	0.01 (-0.12 to 0.14)	0.8956	0.9653												0.00910261	31.4077
TRAIL	Atopic Asthma	3	0.94 (0.78 to 1.13)	-0.06 (-0.24 to 0.12)	0.5186	0.9653	0.93 (0.68 to 1.26)	-0.08 (-0.38 to 0.23)	0.6235	0.73 (0.12 to 4.26)	-0.32 (-2.08 to 1.45)	0.7252	0.7726					0.00455897	14.1165
MIF	Atopic Asthma	1	1 (0.9 to 1.13)	0 (-0.11 to 0.12)	0.9368	0.9653												0.0112351	39.6789
SCGFb	Atopic Asthma	1	1.03 (0.84 to 1.25)	0.03 (-0.17 to 0.23)	0.7911	0.9653												0.00402001	28.1769
MIG	Atopic Asthma	2	1 (0.87 to 1.15)	0 (-0.13 to 0.14)	0.9653	0.9653												0.00806236	14.913
FGFBasic	Atopic Asthma	1	0.99 (0.71 to 1.37)	-0.01 (-0.34 to 0.31)	0.9283	0.9653												0.00132628	10.044
MIP1b	Atopic Asthma	1	0.9 (0.69 to 1.18)	-0.1 (-0.38 to 0.17)	0.4522	0.9653												0.00216516	25.0445
MCP1	Atopic Asthma	2	1.15 (0.83 to 1.59)	0.14 (-0.19 to 0.47)	0.4025	0.9653												0.00144393	12.0395
IL8	Atopic Asthma	1	1.04 (0.85 to 1.27)	0.04 (-0.16 to 0.24)	0.6844	0.9653												0.00480331	77.0935
MIP1a	Atopic Asthma	1	1.02 (0.97 to 1.07)	0.02 (-0.03 to 0.07)	0.5341	0.9653												0.0589819	1194.4
MIF	COPD	1	0.99 (0.87 to 1.12)	-0.01 (-0.14 to 0.11)	0.8353	0.9678												0.0112351	39.6789
MIP1b	COPD	1	0.98 (0.72 to 1.32)	-0.03 (-0.33 to 0.28)	0.871	0.9678												0.00216516	25.0445
IL16	FEV1/FVC	3		0 (-0.02 to 0.02)	0.8377	0.9684		0 (-0.01 to 0.02)	0.6222		0.01 (-0.03 to 0.06)	0.5651	0.4464					0.0301297	31.1841
MIF	FEV1/FVC	1		0 (-0.03 to 0.03)	0.835	0.9684												0.0112351	39.6789
MCP1	FEV1/FVC	2		0 (-0.08 to 0.09)	0.92	0.9684												0.00144393	12.0395
IL8	FEV1/FVC	2		0 (-0.05 to 0.05)	0.8971	0.9684												0.00508825	41.0898
MIP1b	Hospitalized COVID vs. population	1	1.01 (0.73 to 1.39)	0.01 (-0.31 to 0.33)	0.9689	0.9689												0.00216516	25.0445
MIG	COPD	2	1 (0.85 to 1.16)	0 (-0.16 to 0.15)	0.9711	0.9711												0.00806236	14.913
MIP1a	COPD	1	1 (0.95 to 1.06)	0 (-0.05 to 0.06)	0.9313	0.9711												0.0589819	1194.4
TRAIL	FEV1/FVC	3		0 (-0.05 to 0.05)	0.9712	0.9712		0.01 (-0.74 to 0.76)	0.9755		0.2 (-0.09 to 0.48)	0.1736	0.1687					0.00455897	14.1165
MIP1b	Non-atopic Asthma	1	0.98 (0.76 to 1.25)	-0.02 (-0.27 to 0.22)	0.8581	0.9775												0.00216516	25.0445
MCP1	Non-atopic Asthma	2	1.02 (0.76 to 1.37)	0.02 (-0.27 to 0.32)	0.8798	0.9775												0.00144393	12.0395
IL16	Severe COVID vs. population	3	1 (0.9 to 1.12)	0 (-0.11 to 0.11)	0.9873	0.9873	1 (0.89 to 1.11)	0 (-0.11 to 0.1)	0.9309	0.97 (0.84 to 1.11)	-0.03 (-0.17 to 0.11)	0.6497	0.4671					0.0301297	31.1841
FGFBasic	Non-atopic Asthma	1	1 (0.75 to 1.34)	0 (-0.29 to 0.3)	0.9958	0.9958												0.00132628	10.044
MIP1a	Non-atopic Asthma	1	1 (0.96 to 1.05)	0 (-0.04 to 0.05)	0.9592	0.9958												0.0589819	1194.4
