# Supplementary material for: Association of inflammatory cytokines with lung function, chronic lung diseases, and COVID-19
Source: iScience. 2024 Aug 9;27(10):110704. doi: 10.1016/j.isci.2024.110704 (PMC11417323; doi:10.1016/j.isci.2024.110704)
Supplement: Table S4. Druggable targets, related to STAR Methods [file mmc5.xlsx]

## Sheet: S4. Druggable targets
Supplementary Table S4. Druggable targets, related to STAR methods
Target cytokine	Target Name	Target UniProt Accession	Drug ID (DRUGBANK)	Clinical trials	Approved drug	Indication/Associated conditions
IL-18	Interleukin-18	Q14116	DB14858	Investigational (max phase 3)	tadekinig alfa (not approved)	NLRC4 Mutation;XIAP Deficiency; adult-onset Still’s disease (under investigation)
IL-1ra	Interleukin 1 Receptor Antagonist	P18510	DB06372	Investigational (max phase 4)	Rilonacept	Cryopyrin-associated Periodic Syndromes (CAPS); Familial Cold Autoinflammatory Syndrome (FCAS); Muckle-Wells Syndrome (MWS)
IL-1ra	Interleukin 1 Receptor Antagonist	P18510	DB00026	Investigational (max phase 4)	Anakinra	Coronavirus Disease 2019 (COVID‑19); Deficiency of the interleukin-1 receptor antagonist; Idiopathic Recurrent Pericarditis; Moderately to Severely Active Rheumatoid Arthritis; Neonatal-Onset Multisystem Inflammatory Disease (NOMID); Systemic Juvenile Idiopathic Arthritis (SJIA)
SeSelectin	Selectin E	P16581	DB01136﻿	Investigational (max phase 4)	Carvedilol	Atrial Fibrillation; Chronic Stable Angina Pectoris; High Blood Pressure (Hypertension); LVEF ≤40% Left ventricular dysfunction; NYHA Class I or II heart failure; Chronic heart failure with reduced ejection fraction (NYHA Class III); Chronic heart failure with reduced ejection fraction (NYHA Class IV)
SeSelectin	Selectin E	P16581	DB06423﻿	Investigational (max phase 4)	Endostatin	Investigated for use/treatment in cancer/tumors (unspecified), macular degeneration, and diabetic retinopathy.
SeSelectin	Selectin E	P16581	DB03721﻿	n/a	N-acetyl-alpha-neuraminic acid
MCSF	Colony Stimulating Factor 1	P09603	n/a	Investigational	n/a	Presbyopia; Leukemia after bone marrow transplantation
sICAM	soluble intercellular adhesion molecule 1	P05362	DB00108	Investigational (max phase 4)	Natalizumab	Relapsing Remitting Multiple Sclerosis (RRMS)
sICAM	soluble intercellular adhesion molecule 1	P05362	DB08818	Investigational (max phase 4)	Hyaluronic acid	Actinic Keratosis (AK); Burns; Chronic Skin Ulcers; Conjunctivitis; Dehydration; Dermabrasion; Facial Defect; Keratoconjunctivitis; Ocular Irritation; Osteoarthritis (OA); Seasonal Allergic Conjunctivitis; Skin Burn; Skin Irritation; Skin fissures; Varicose Ulcers; Wounds; Eye discomfort; Facial fine wrinkling; Sensation of burning in the eyes; Superficial Wounds
sICAM	soluble intercellular adhesion molecule 1	P05362	DB12598	Investigational (max phase 4)	Nafamostat	Used as an anticoagulant in patients with disseminative blood vessel coagulation, hemorrhagic lesions, and hemorrhagic tendencies. It prevents blood clot formation during extracorporeal circulation in patients undergoing continuous renal replacement therapy and extra corporeal membrane oxygenation.
PDGFbb	Platelet Derived Growth Factor BB	P01127	DB06325	Investigational (max phase 3)	n/a
svCAM	Circulating Vascular Cell Adhesion Molecule-1	P19320	DB01136	approved, investigational	Carvedilol	Atrial Fibrillation; Chronic Stable Angina Pectoris; High Blood Pressure (Hypertension); LVEF ≤40% Left ventricular dysfunction; NYHA Class I or II heart failure; Chronic heart failure with reduced ejection fraction (NYHA Class III); Chronic heart failure with reduced ejection fraction (NYHA Class IV)
svCAM	Circulating Vascular Cell Adhesion Molecule-1	P19320	DB05399	Investigational (max phase 3)	n/a
svCAM	Circulating Vascular Cell Adhesion Molecule-1	P19320	DB00898	approved	Ethanol	Therapeutic neurolysis of nerves or ganglia for the relief of intractable chronic pain in such conditions as inoperable cancer and trigeminal neuralgia (tic douloureux), in patients for whom neurosurgical procedures are contraindicated; Bacterial Infections; Obstructive Hypertrophic Cardiomyopathy; Skin Infections, Bacterial; Skin Irritation; Ethylene glycol overdose; Fat occlusion in central ven…
svCAM	Circulating Vascular Cell Adhesion Molecule-1	P19320	DB11338	approved, nutraceutical	Clove oil	Mild pain; Toothache
FGFBasic	Basic Fibroblast Growth Factor	P09038	DB00686	approved	Pentosan polysulfate	Interstitial Cystitis
FGFBasic	Basic Fibroblast Growth Factor	P09038	DB03935	experimental	n/a
FGFBasic	Basic Fibroblast Growth Factor	P09038	DB03959	experimental	n/a
FGFBasic	Basic Fibroblast Growth Factor	P09038	DB03981	experimental	n/a
FGFBasic	Basic Fibroblast Growth Factor	P09038	DB05434	Investigational (max phase 2)	n/a
FGFBasic	Basic Fibroblast Growth Factor	P09038	DB00364	approved	Sucralfate	Dyspepsia; Gastric Ulcer; Gastritis; Gastro-esophageal Reflux Disease (GERD); Healing; Mucositis; Peptic Ulcer; Stress Ulcers; Active Duodenal ulcer
FGFBasic	Basic Fibroblast Growth Factor	P09038	DB01109	approved, investigational	Heparin	Venous Thrombosis (Disorder); Varicosities of the great saphenous vein; Deep venous thrombosis and pulmonary embolism; Prevention of clotting in arterial and cardiac surgery; Prevention of embolisms in patients with atrial fibrillation; Adjunct antithrombin therapy in patients with unstable angina and/or non-Q wave myocardial infarctions (i.e. non-ST elevated acute coronary artery syndrome) who a…
IL-6	Interleukin 6	P05231	DB01404	investigational (max phase 4), nutraceutical	Ginseng	Dietary and Nutritional Therapies; Vitamin E Supplementation
IL-6	Interleukin 6	P05231	DB05017	investigational	n/a
IL-6	Interleukin 6	P05231	DB05470	investigational (max phase 2)	n/a
IL-6	Interleukin 6	P05231	DB05744	investigational	n/a
IL-6	Interleukin 6	P05231	DB05767	investigational (max phase 4)	Andrographolide total ester sulfonate	Acute respiratory infections; Tonsillitis; Chronic obstructive pulmonary disease; Influenza; Foot and mouth disease; Bronchiolitis; Infectious mononucleosis
IL-6	Interleukin 6	P05231	DB06083	investigational (max phase 4)	Tapinarof, Benvitimod	Psoriasis
IL-6	Interleukin 6	P05231	DB11967	approved, investigational	Binimetinib	unresectable or metastatic melanoma with a BRAF V600E or V600K mutation
IL-6	Interleukin 6	P05231	DB05513	investigational (max phase 2)	n/a
IL-6	Interleukin 6	P05231	DB09036	approved, investigational	Siltuximab	Treatment of patients with multicentric Castleman's disease (MCD) who are human immunodeficiency virus (HIV) negative and human herpesvirus-8 (HHV-8) negative.
IL-6	Interleukin 6	P05231	DB12140	investigational (max phase 2)	n/a
IL-6	Interleukin 6	P05231	DB09221	investigational (max phase 4)	polaprezinc (Zinc-L-carnosine )	Peptic ulcer disease, dyspepsia, mucositis
IL-6	Interleukin 6	P05231	DB10770	approved	Gintuit	Treatment of full-thickness, diabetic foot ulcers; Wound of the Oral Cavity
IL-6	Interleukin 6	P05231	DB10772	approved	Orcel	Chronic leg ulcers and diabetic foot; Wound of the Oral Cavity
IL-6	Interleukin 6	P05231	DB13127	investigational (max phase 3)	Olokizumab (not approved)	COVID-19; Rheumatoid arthritis (under investigation)
TNF-a	Tumor necrosis factorA	P01375	DB00005	approved, investigational	Etanercept	Ankylosing Spondylitis (AS); Graft Versus Host Disease (cGvHD); Polyarticular Juvenile Idiopathic Arthritis; Psoriasis Vulgaris (Plaque Psoriasis); Psoriatic Arthritis; Pyoderma Gangrenosum; Rheumatoid Arthritis; Stevens-Johnson Syndrome
TNF-a	Tumor necrosis factor A	P01375	DB00051	approved, investigational	Adalimumab	rheumatoid arthritis; juvenile idiopathic arthritis; psoriatic arthritis; ankylosing spondylitis; Crohn's disease; ulcerative colitis; chronic plaque psoriasis
TNF-a	Tumor necrosis factor A	P01375	DB00065	approved	Infliximab	Ankylosing Spondylitis (AS); Chronic Plaque Psoriasis; Fistulizing Crohn's Disease; Crohn's Disease; Rheumatoid Arthritis; Ulcerative Colitis; Psoriatic Arthritis
TNF-a	Tumor necrosis factor A	P01375	DB08904	approved	Certolizumab pegol	Moderate to Severe Plaque Psoriasis; Moderately to Severely Active Rheumatoid Arthritis; Non-radiographic Axial Spondyloarthritis; Psoriatic Arthritis; Severe Crohn's Disease; Active Ankylosing spondylitis; Active Psoriatic arthritis; Moderate Crohn’s Disease; Moderate Psoriatic Arthritis; Moderate Rheumatoid arthritis; Severe Psoriatic Arthritis; Severe Rheumatoid arthritis
TNF-a	Tumor necrosis factor A	P01375	DB08910	approved	Pomalidomide	Kaposi’s sarcoma; Multiple Myeloma (MM)
TNF-a	Tumor necrosis factor A	P01375	DB06674	approved	Golimumab	Active Polyarticular Juvenile Idiopathic Arthritis (pJIA); Severe Ulcerative Colitis; Active Ankylosing spondylitis; Active Psoriatic arthritis; Moderate Ulcerative colitis; Moderate, active Rheumatoid arthritis; Severe, active Rheumatoid arthritis;
