# Supplementary material for: Association of inflammatory cytokines with lung function, chronic lung diseases, and COVID-19
Source: iScience. 2024 Aug 9;27(10):110704. doi: 10.1016/j.isci.2024.110704 (PMC11417323; doi:10.1016/j.isci.2024.110704)
Supplement: Table S5. Colocalization analysis of significant cis-pQTLs and cis-eQTLs, related to STAR Methods [file mmc6.xlsx]

## Sheet: S5. Colocalization
Supplementary Table S5. Colocalization analysis of significant cis-pQTLs and cis-eQTLs, related to STAR methods
Exposure	Outcome	n SNPs	PP.H0.abf	PP.H1.abf	PP.H2.abf	PP.H3.abf	PP.H4.abf	H4 > 0.5	(H3+H4) > 0.5	H4 > H3	Coloc based on SuSiE*
CTACK	COPD	173	6.12e-25	0.629	1.02e-26	0.0105	0.361	FALSE	FALSE	TRUE	FALSE
IL-18	FVC	171	1.25e-16	0.346	2.35e-19	0.000636	0.653	TRUE	TRUE	TRUE	-
IL-18	FEV1	171	8.37e-17	0.231	2.31e-19	0.000622	0.768	TRUE	TRUE	TRUE	-
IL-18	COPD	132	1.71e-17	0.0474	3.91e-19	0.00106	0.952	TRUE	TRUE	TRUE	-
IL1RA	COPD	443	1.31e-79	0.142	2.48e-81	0.00268	0.855	TRUE	TRUE	TRUE	-
IL-1ra	FEV1	628	3.83e-79	0.416	9.56e-80	0.104	0.48	FALSE	TRUE	TRUE	-
IL-1ra	FVC	628	5.91e-79	0.641	1.43e-80	0.0155	0.343	FALSE	FALSE	TRUE	FALSE
MCP3	FVC	320	4.16e-63	0.352	1.49e-65	0.00125	0.646	TRUE	TRUE	TRUE	-
MCP3	FEV1	320	5.56e-63	0.471	1.75e-65	0.00147	0.528	TRUE	TRUE	TRUE	-
MCSF	COVID vs. population (v7)	303	4.01e-50	0.314	2.93e-52	0.00228	0.684	TRUE	TRUE	TRUE	-
MCSF	Hospitalized COVID vs. population (v7)	295	8.3e-50	0.65	1.03e-51	0.00806	0.342	FALSE	FALSE	TRUE	FALSE
MCSF	FVC	300	3.11e-50	0.243	3.67e-52	0.00285	0.754	TRUE	TRUE	TRUE	-
PDFGbb	FEV1	291	0.915	0.0736	0.00218	0.000175	0.00944	FALSE	FALSE	TRUE	FALSE
sICAM	FEV1TOFVC	368	8.77902e-23	0.372305	8.25278e-23	0.349982	0.277713	FALSE	TRUE	FALSE	FALSE
sICAM	Atopic asthma	214	7.8e-23	0.301	1.01e-23	0.0389	0.66	TRUE	TRUE	TRUE	-
sICAM	COVID vs. population (v7)	364	9.45e-23	0.401	3.07e-24	0.013	0.586	TRUE	TRUE	TRUE	-
sICAM	Hospitalized COVID vs. population (v7)	337	2.48e-24	0.011	2.07e-22	0.918	0.0706	FALSE	TRUE	FALSE	TRUE
sICAM	Severe respiratory COVID vs. population (v7)	338	4.08e-27	1.81e-05	2.25e-22	1	0.000101	FALSE	TRUE	FALSE	TRUE
sVCAM	Hospitalized COVID vs. population (v7)	175	0.00558	0.0043	0.000325	0.00023	0.99	TRUE	TRUE	TRUE	-
TNF-a	Atopic asthma	854	3.57e-08	2.98e-09	0.366	0.0306	0.603	TRUE	TRUE	TRUE	-
*coloc with SuSiE was performed when there was poor evidence for colocalization and >1 causal variants (based on independent instruments)
