# Supplementary material for: Association of inflammatory cytokines with lung function, chronic lung diseases, and COVID-19
Source: iScience. 2024 Aug 9;27(10):110704. doi: 10.1016/j.isci.2024.110704 (PMC11417323; doi:10.1016/j.isci.2024.110704)
Supplement: Table S6. Colocalization with SuSie, related to STAR Methods [file mmc7.xlsx]

## Sheet: S6. Colocalization with SuSie
Supplementary Table S6. Colocalization with SuSie, related to STAR methods
hit1	hit2	PP.H0.abf	PP.H1.abf	PP.H2.abf	PP.H3.abf	PP.H4.abf*
sICAM with severe COVID-19
rs55775037	rs142770866	5.73974e-16	1.03456e-13	0.00214633	0.386855	0.610999
rs55775037	rs74956615	1.83313e-205	3.30414e-203	0.00545678	0.98356	0.0109835
rs55775037	rs34536443	3.03355e-158	5.46783e-156	0.00545737	0.983666	0.0108769
rs55775037	rs144309607	1.38734e-31	2.50062e-29	0.00547514	0.98687	0.00765503
rs7507634	rs142770866	5.19745e-19	2.66746e-13	1.94355e-06	0.997475	0.00252314
rs78415953	rs142770866	1.05561e-20	2.67419e-13	3.94739e-08	0.999992	7.74709e-06
rs7507634	rs34536443	1.08308e-161	5.5586e-156	1.94846e-06	0.999995	3.06626e-06
rs7507634	rs74956615	6.5456e-209	3.35935e-203	1.94846e-06	0.999995	3.04438e-06
rs7507634	rs144309607	4.93719e-35	2.53388e-29	1.94846e-06	0.999996	2.07103e-06
rs78415953	rs74956615	1.32609e-210	3.35937e-203	3.94742e-08	1	5.49274e-08
rs78415953	rs34536443	2.19423e-163	5.55863e-156	3.94742e-08	1	4.44678e-08
rs78415953	rs144309607	1.00023e-36	2.53389e-29	3.94742e-08	1	3.32383e-08
rs2278442	rs74956615	1.45291e-213	3.35937e-203	4.32495e-11	1	3.64809e-09
rs2278442	rs34536443	2.40408e-166	5.55863e-156	4.32495e-11	1	3.37618e-09
rs2278442	rs144309607	1.09589e-39	2.53389e-29	4.32495e-11	1	8.73312e-10
rs2278442	rs142770866	1.15658e-23	2.67421e-13	4.32495e-11	1	3.44141e-11
rs12720253	rs142770866	3.16524e-211	2.67421e-13	1.18362e-198	1	3.17854e-12
rs11878850	rs142770866	8.00138e-28	2.67421e-13	2.99206e-15	1	7.74282e-13
rs12720234	rs142770866	4.52498e-266	2.67421e-13	1.69208e-253	1	4.1473e-13
rs75628936	rs142770866	3.37593e-34	2.67421e-13	1.2624e-21	1	2.75831e-13
rs117798643	rs142770866	6.46658e-293	2.67421e-13	2.41813e-280	1	1.56799e-13
rs3745261	rs142770866	4.56738e-269	2.67421e-13	1.70794e-256	1	1.50748e-13
rs11878850	rs74956615	1.00514e-217	3.35937e-203	2.99206e-15	1	4.28686e-15
rs11878850	rs34536443	1.66317e-170	5.55863e-156	2.99206e-15	1	3.18806e-15
rs11878850	rs144309607	7.58155e-44	2.53389e-29	2.99206e-15	1	2.49911e-15
rs75628936	rs74956615	4.24088e-224	3.35937e-203	1.2624e-21	1	9.78369e-22
rs75628936	rs34536443	7.01724e-177	5.55863e-156	1.2624e-21	1	9.67613e-22
rs75628936	rs144309607	3.19879e-50	2.53389e-29	1.2624e-21	1	7.29293e-22
rs12720253	rs144309607	2.99916e-227	2.53389e-29	1.18362e-198	1	1.61712e-28
rs12720234	rs144309607	4.28756e-282	2.53389e-29	1.69208e-253	1	2.58142e-29
rs117798643	rs144309607	0	2.53389e-29	2.41813e-280	1	1.58327e-29
rs3745261	rs144309607	4.32772e-285	2.53389e-29	1.70794e-256	1	1.13827e-29
rs12720253	rs34536443	0	5.55863e-156	1.18362e-198	1	1.91925e-154
rs12720234	rs34536443	0	5.55863e-156	1.69208e-253	1	6.67524e-156
rs117798643	rs34536443	0	5.55863e-156	2.41813e-280	1	2.21042e-156
rs3745261	rs34536443	0	5.55863e-156	1.70794e-256	1	1.18923e-156
rs12720253	rs74956615	0	3.35937e-203	1.18362e-198	1	8.83715e-196
rs12720234	rs74956615	0	3.35937e-203	1.69208e-253	1	1.27744e-203
rs3745261	rs74956615	0	3.35937e-203	1.70794e-256	1	6.2929e-204
rs117798643	rs74956615	0	3.35937e-203	2.41813e-280	1	5.81304e-204
sICAM with hospitalization due to COVID-19
rs55775037	rs73510898	1.14571e-11	2.0639e-09	0.00108243	0.194975	0.803942
rs7507634	rs73510898	2.03757e-14	1.04628e-08	1.92504e-06	0.988498	0.0114997
rs55775037	rs144309607	2.38952e-17	4.30454e-15	0.00546987	0.985355	0.00917539
rs78415953	rs73510898	4.14578e-16	1.05838e-08	3.91681e-08	0.999929	7.12066e-05
rs2278442	rs73510898	4.56815e-19	1.05845e-08	4.31586e-11	0.999996	4.02243e-06
rs7507634	rs144309607	8.50735e-21	4.36849e-15	1.94742e-06	0.999996	2.53661e-06
rs12720253	rs73510898	1.36228e-206	1.05846e-08	1.28704e-198	1	7.57466e-08
rs78415953	rs144309607	1.71118e-22	4.36851e-15	3.91709e-08	1	3.82035e-08
rs11878850	rs73510898	3.16305e-23	1.05846e-08	2.98836e-15	1	3.10383e-08
rs12720234	rs73510898	1.9545e-261	1.05846e-08	1.84656e-253	1	2.52029e-08
rs75628936	rs73510898	1.35007e-29	1.05846e-08	1.27551e-21	1	8.62862e-09
rs117798643	rs73510898	2.27057e-288	1.05846e-08	2.14517e-280	1	7.90491e-09
rs3745261	rs73510898	1.56199e-264	1.05846e-08	1.47572e-256	1	7.67346e-09
rs2278442	rs144309607	1.8854e-25	4.36851e-15	4.31587e-11	1	2.04383e-09
rs12720253	rs144309607	5.62245e-213	4.36851e-15	1.28704e-198	1	1.69384e-14
rs11878850	rs144309607	1.30547e-29	4.36851e-15	2.98836e-15	1	8.70448e-15
rs12720234	rs144309607	8.06671e-268	4.36851e-15	1.84656e-253	1	7.0458e-15
rs75628936	rs144309607	5.57208e-36	4.36851e-15	1.27551e-21	1	2.96405e-15
rs117798643	rs144309607	9.3712e-295	4.36851e-15	2.14517e-280	1	2.34112e-15
rs3745261	rs144309607	6.4467e-271	4.36851e-15	1.47572e-256	1	2.33279e-15
*Signals identified within 250 kb of the lead SNP, using 50% credible sets
