# Supplementary material for: Association of inflammatory cytokines with lung function, chronic lung diseases, and COVID-19
Source: iScience. 2024 Aug 9;27(10):110704. doi: 10.1016/j.isci.2024.110704 (PMC11417323; doi:10.1016/j.isci.2024.110704)
Supplement: Table S7. Associated traits from Phenoscanner, related to STAR Methods [file mmc8.xlsx]

## Sheet: S7.Associated traits
Supplementary table S7. Associated traits from Phenoscanner, related to STAR methods
snp	rsid	hg19_coordinates	hg38_coordinates	a1	a2	trait	efo	study	pmid	ancestry	year	beta	se	p	direction	n	n_cases	n_controls	n_studies	unit	dataset
rs117086316	rs117086316	chr17:34070299	chr17:35743280	A	G	Platelet count	EFO_0004586	Astle W	27863252	European	2016	0.03805	0.007061	7.089e-08	+	173480	0	173480	2	IVNT	Astle-W_Blood-Cell-Traits_EUR_2016
rs117086316	rs117086316	chr17:34070299	chr17:35743280	A	G	Platelet distribution width	EFO_0004586	Astle W	27863252	European	2016	-0.04512	0.006959	8.97e-11	-	173480	0	173480	2	IVNT	Astle-W_Blood-Cell-Traits_EUR_2016
rs117086316	rs117086316	chr17:34070299	chr17:35743280	A	G	Plateletcrit	EFO_0004586	Astle W	27863252	European	2016	0.03241	0.007084	4.746e-06	+	173480	0	173480	2	IVNT	Astle-W_Blood-Cell-Traits_EUR_2016
rs117086316	rs117086316	chr17:34070299	chr17:35743280	A	G	Reticulocyte count	EFO_0004586	Astle W	27863252	European	2016	0.05547	0.00695	1.441e-15	+	173480	0	173480	2	IVNT	Astle-W_Blood-Cell-Traits_EUR_2016
rs117086316	rs117086316	chr17:34070299	chr17:35743280	A	G	Reticulocyte fraction of red cells	EFO_0004586	Astle W	27863252	European	2016	0.05728	0.006946	1.62e-16	+	173480	0	173480	2	IVNT	Astle-W_Blood-Cell-Traits_EUR_2016
rs8064395	rs8064395	chr17:34272942	chr17:35945938	A	C	High light scatter percentage of red cells	EFO_0004586	Astle W	27863252	European	2016	0.03063	0.005551	3.418e-08	+	173480	0	173480	2	IVNT	Astle-W_Blood-Cell-Traits_EUR_2016
rs8064395	rs8064395	chr17:34272942	chr17:35945938	A	C	High light scatter reticulocyte count	EFO_0004586	Astle W	27863252	European	2016	0.02984	0.00555	7.589e-08	+	173480	0	173480	2	IVNT	Astle-W_Blood-Cell-Traits_EUR_2016
rs8064395	rs8064395	chr17:34272942	chr17:35945938	A	C	Platelet distribution width	EFO_0004586	Astle W	27863252	European	2016	-0.02507	0.005563	6.598e-06	-	173480	0	173480	2	IVNT	Astle-W_Blood-Cell-Traits_EUR_2016
rs8064395	rs8064395	chr17:34272942	chr17:35945938	A	C	Reticulocyte count	EFO_0004586	Astle W	27863252	European	2016	0.04112	0.005557	1.37e-13	+	173480	0	173480	2	IVNT	Astle-W_Blood-Cell-Traits_EUR_2016
rs8064395	rs8064395	chr17:34272942	chr17:35945938	A	C	Reticulocyte fraction of red cells	EFO_0004586	Astle W	27863252	European	2016	0.04362	0.005554	4.053e-15	+	173480	0	173480	2	IVNT	Astle-W_Blood-Cell-Traits_EUR_2016
rs854658	rs854658	chr17:34352666	chr17:36025629	A	G	Blood protein levels	EFO_0008140	Suhre K	28240269	European	2017	-0.3018	0.0429	2e-12	-	-	-	-	-	unit decrease	NHGRI-EBI_GWAS_Catalog
rs8064426	rs8064426	chr17:34819750	chr17:36463908	A	G	Eosinophil percentage of granulocytes	EFO_0004586	Astle W	27863252	European	2016	0.02406	0.005439	9.695e-06	+	173480	0	173480	2	IVNT	Astle-W_Blood-Cell-Traits_EUR_2016
rs8064426	rs8064426	chr17:34819750	chr17:36463908	A	G	Red cell distribution width	EFO_0004586	Astle W	27863252	European	2016	-0.02622	0.005381	1.103e-06	-	173480	0	173480	2	IVNT	Astle-W_Blood-Cell-Traits_EUR_2016
rs868340	rs868340	chr17:34832620	chr17:36476767	T	A	Arm fat mass right	-	Neale B	UKBB	European	2017	-0.01093	0.002381	4.444e-06	-	331226	0	331226	1	IVNT	Neale-B_UKBB_EUR_2017
rs868340	rs868340	chr17:34832620	chr17:36476767	T	A	Arm fat percentage right	-	Neale B	UKBB	European	2017	-0.008514	0.001848	4.089e-06	-	331249	0	331249	1	IVNT	Neale-B_UKBB_EUR_2017
rs868340	rs868340	chr17:34832620	chr17:36476767	T	A	Body mass index	EFO_0004340	Neale B	UKBB	European	2017	-0.01215	0.002404	4.319e-07	-	336107	0	336107	1	IVNT	Neale-B_UKBB_EUR_2017
rs868340	rs868340	chr17:34832620	chr17:36476767	T	A	Leg fat mass left	-	Neale B	UKBB	European	2017	-0.009122	0.001921	2.044e-06	-	331275	0	331275	1	IVNT	Neale-B_UKBB_EUR_2017
rs868340	rs868340	chr17:34832620	chr17:36476767	T	A	Leg fat mass right	-	Neale B	UKBB	European	2017	-0.009307	0.001943	1.668e-06	-	331293	0	331293	1	IVNT	Neale-B_UKBB_EUR_2017
rs868340	rs868340	chr17:34832620	chr17:36476767	T	A	Waist circumference	EFO_0004342	Neale B	UKBB	European	2017	-0.01022	0.002153	2.075e-06	-	336639	0	336639	1	IVNT	Neale-B_UKBB_EUR_2017
rs868340	rs868340	chr17:34832620	chr17:36476767	T	A	Whole body fat mass	-	Neale B	UKBB	European	2017	-0.01091	0.002371	4.242e-06	-	330762	0	330762	1	IVNT	Neale-B_UKBB_EUR_2017
rs868340	rs868340	chr17:34832620	chr17:36476767	T	A	Intelligence	EFO_0004337	Sniekers S	28530673	European	2017	0.02252	0.005058	8.448e-06	+	78308	0	78308	13	-	Sniekers-S_Intelligence_EUR_2017
rs34858592	rs34858592	chr4:74749301	chr4:73883584	A	G	Granulocyte count	EFO_0004586	Astle W	27863252	European	2016	0.03863	0.005545	3.269e-12	+	173480	0	173480	2	IVNT	Astle-W_Blood-Cell-Traits_EUR_2016
rs34858592	rs34858592	chr4:74749301	chr4:73883584	A	G	Granulocyte percentage of myeloid white cells	EFO_0004586	Astle W	27863252	European	2016	0.03176	0.00552	8.699e-09	+	173480	0	173480	2	IVNT	Astle-W_Blood-Cell-Traits_EUR_2016
rs34858592	rs34858592	chr4:74749301	chr4:73883584	A	G	Lymphocyte percentage of white cells	EFO_0004586	Astle W	27863252	European	2016	-0.03221	0.005502	4.754e-09	-	173480	0	173480	2	IVNT	Astle-W_Blood-Cell-Traits_EUR_2016
rs34858592	rs34858592	chr4:74749301	chr4:73883584	A	G	Myeloid white cell count	EFO_0004586	Astle W	27863252	European	2016	0.03693	0.005559	3.044e-11	+	173480	0	173480	2	IVNT	Astle-W_Blood-Cell-Traits_EUR_2016
rs34858592	rs34858592	chr4:74749301	chr4:73883584	A	G	Neutrophil count	EFO_0004586	Astle W	27863252	European	2016	0.03889	0.005531	2.054e-12	+	173480	0	173480	2	IVNT	Astle-W_Blood-Cell-Traits_EUR_2016
rs34858592	rs34858592	chr4:74749301	chr4:73883584	A	G	Neutrophil percentage of white cells	EFO_0004586	Astle W	27863252	European	2016	0.03615	0.00551	5.391e-11	+	173480	0	173480	2	IVNT	Astle-W_Blood-Cell-Traits_EUR_2016
rs34858592	rs34858592	chr4:74749301	chr4:73883584	A	G	Sum basophil neutrophil counts	EFO_0004586	Astle W	27863252	European	2016	0.03906	0.005541	1.799e-12	+	173480	0	173480	2	IVNT	Astle-W_Blood-Cell-Traits_EUR_2016
rs34858592	rs34858592	chr4:74749301	chr4:73883584	A	G	Sum neutrophil eosinophil counts	EFO_0004586	Astle W	27863252	European	2016	0.03877	0.005536	2.517e-12	+	173480	0	173480	2	IVNT	Astle-W_Blood-Cell-Traits_EUR_2016
rs34858592	rs34858592	chr4:74749301	chr4:73883584	A	G	White blood cell count	EFO_0004586	Astle W	27863252	European	2016	0.02829	0.005536	3.218e-07	+	173480	0	173480	2	IVNT	Astle-W_Blood-Cell-Traits_EUR_2016
rs6853814	rs6853814	chr4:74811622	chr4:73945905	T	C	Granulocyte count	EFO_0004586	Astle W	27863252	European	2016	0.03879	0.005365	4.775e-13	+	173480	0	173480	2	IVNT	Astle-W_Blood-Cell-Traits_EUR_2016
rs6853814	rs6853814	chr4:74811622	chr4:73945905	T	C	Granulocyte percentage of myeloid white cells	EFO_0004586	Astle W	27863252	European	2016	0.0259	0.00534	1.239e-06	+	173480	0	173480	2	IVNT	Astle-W_Blood-Cell-Traits_EUR_2016
rs6853814	rs6853814	chr4:74811622	chr4:73945905	T	C	Lymphocyte percentage of white cells	EFO_0004586	Astle W	27863252	European	2016	-0.03242	0.005322	1.125e-09	-	173480	0	173480	2	IVNT	Astle-W_Blood-Cell-Traits_EUR_2016
rs6853814	rs6853814	chr4:74811622	chr4:73945905	T	C	Myeloid white cell count	EFO_0004586	Astle W	27863252	European	2016	0.03679	0.005379	7.978e-12	+	173480	0	173480	2	IVNT	Astle-W_Blood-Cell-Traits_EUR_2016
rs6853814	rs6853814	chr4:74811622	chr4:73945905	T	C	Neutrophil count	EFO_0004586	Astle W	27863252	European	2016	0.0389	0.005352	3.656e-13	+	173480	0	173480	2	IVNT	Astle-W_Blood-Cell-Traits_EUR_2016
rs6853814	rs6853814	chr4:74811622	chr4:73945905	T	C	Neutrophil percentage of white cells	EFO_0004586	Astle W	27863252	European	2016	0.03563	0.005331	2.329e-11	+	173480	0	173480	2	IVNT	Astle-W_Blood-Cell-Traits_EUR_2016
rs6853814	rs6853814	chr4:74811622	chr4:73945905	T	C	Sum basophil neutrophil counts	EFO_0004586	Astle W	27863252	European	2016	0.03906	0.00536	3.159e-13	+	173480	0	173480	2	IVNT	Astle-W_Blood-Cell-Traits_EUR_2016
rs6853814	rs6853814	chr4:74811622	chr4:73945905	T	C	Sum neutrophil eosinophil counts	EFO_0004586	Astle W	27863252	European	2016	0.03852	0.005357	6.473e-13	+	173480	0	173480	2	IVNT	Astle-W_Blood-Cell-Traits_EUR_2016
rs6853814	rs6853814	chr4:74811622	chr4:73945905	T	C	White blood cell count	EFO_0004586	Astle W	27863252	European	2016	0.0306	0.005355	1.101e-08	+	173480	0	173480	2	IVNT	Astle-W_Blood-Cell-Traits_EUR_2016
rs6853814	rs6853814	chr4:74811622	chr4:73945905	T	C	Treatment with benadryl allergy relief 8mg capsule	EFO_0007056	Neale B	UKBB	European	2017	0.0002452	4.954e-05	7.452e-07	+	337159	63	337096	1	risk diff	Neale-B_UKBB_EUR_2017
rs4128767	rs4128767	chr15:81543407	chr15:81251066	G	A	Inattentive symptom count	NCIT_C4876	Lasky Su J	18821565	European	2008	NA	NA	1.28e-06	NA	2727	-	-	-	-	GRASP
rs4778890	rs4778890	chr15:81589648	chr15:81297307	C	G	Lymphocyte count	EFO_0004586	Astle W	27863252	European	2016	-0.03097	0.006698	3.766e-06	-	173480	0	173480	2	IVNT	Astle-W_Blood-Cell-Traits_EUR_2016
rs4778890	rs4778890	chr15:81589648	chr15:81297307	C	G	Comparative height size at age 10	-	Neale B	UKBB	European	2017	-0.01621	0.003077	1.368e-07	-	332021	0	332021	1	-	Neale-B_UKBB_EUR_2017
rs4778890	rs4778890	chr15:81589648	chr15:81297307	C	G	Height	EFO_0004339	Neale B	UKBB	European	2017	-0.01589	0.003202	6.931e-07	-	336474	0	336474	1	IVNT	Neale-B_UKBB_EUR_2017
rs7179124	rs7179124	chr15:81960730	chr15:81668389	C	G	Height	EFO_0004339	GIANT	25282103	European	2014	0.015	0.0032	5.9e-06	+	252007	0	252007	79	Z-score	GIANT_Height_EUR_2014
rs5745687	rs5745687	chr7:81359051	chr7:81729735	T	C	Endothelial growth factor levels	EFO_0006900;EFO_0006903	Lieb W	25552591	European	2014	0.099	0.01108	4e-19	+	-	-	-	-	unit decrease	NHGRI-EBI_GWAS_Catalog
rs5745687	rs5745687	chr7:81359051	chr7:81729735	T	C	Hepatocyte growth factor levels	EFO_0006903	Ahola-Olli A	27989323	European	2017	-0.3072	0.04043	3e-14	-	-	-	-	-	SD increase	NHGRI-EBI_GWAS_Catalog
rs71478720	rs71478720	chr11:112009605	chr11:112138882	C	T	Interleukin 18 levels	EFO_0004581	Ahola-Olli A	27989323	European	2017	0.2669	0.0276	4e-22	+	-	-	-	-	SD increase	NHGRI-EBI_GWAS_Catalog
rs71478720	rs71478720	chr11:112009605	chr11:112138882	C	T	Heel bone mineral density	EFO_0009270	Neale B	UKBB	European	2017	-0.01907	0.003556	8.227e-08	-	194398	0	194398	1	IVNT	Neale-B_UKBB_EUR_2017
rs1534115	rs1534115	chr11:112210999	chr11:112340276	G	A	Heel bone mineral density	EFO_0009270	Neale B	UKBB	European	2017	-0.02393	0.003324	6.026e-13	-	194398	0	194398	1	IVNT	Neale-B_UKBB_EUR_2017
rs76785871	rs76785871	chr11:112387246	chr11:112516523	A	G	Heel bone mineral density	EFO_0009270	Neale B	UKBB	European	2017	0.04733	0.005145	3.645e-20	+	194398	0	194398	1	IVNT	Neale-B_UKBB_EUR_2017
rs76785871	rs76785871	chr11:112387246	chr11:112516523	A	G	Heel bone mineral density left	EFO_0009270	Neale B	UKBB	European	2017	0.04906	0.006882	1.024e-12	+	106254	0	106254	1	IVNT	Neale-B_UKBB_EUR_2017
rs76785871	rs76785871	chr11:112387246	chr11:112516523	A	G	Heel bone mineral density right	EFO_0009270	Neale B	UKBB	European	2017	0.04411	0.006843	1.152e-10	+	106251	0	106251	1	IVNT	Neale-B_UKBB_EUR_2017
rs10789893	rs10789893	chr11:112391048	chr11:112520325	C	T	Heel bone mineral density	EFO_0009270	Neale B	UKBB	European	2017	0.03641	0.003409	1.281e-26	+	194398	0	194398	1	IVNT	Neale-B_UKBB_EUR_2017
rs10789893	rs10789893	chr11:112391048	chr11:112520325	C	T	Heel bone mineral density left	EFO_0009270	Neale B	UKBB	European	2017	0.04346	0.004567	1.816e-21	+	106254	0	106254	1	IVNT	Neale-B_UKBB_EUR_2017
rs10789893	rs10789893	chr11:112391048	chr11:112520325	C	T	Heel bone mineral density right	EFO_0009270	Neale B	UKBB	European	2017	0.04649	0.004537	1.26e-24	+	106251	0	106251	1	IVNT	Neale-B_UKBB_EUR_2017
rs76507592	rs76507592	chr3:172095536	chr3:172377746	A	G	Treatment with amantadine	EFO_0007056	Neale B	UKBB	European	2017	-0.000511	0.0001109	4.113e-06	-	337159	104	337055	1	risk diff	Neale-B_UKBB_EUR_2017
rs146827832	rs146827832	chr3:172101065	chr3:172383275	C	T	Arm fat-free mass right	-	Neale B	UKBB	European	2017	0.01336	0.002668	5.538e-07	+	331221	0	331221	1	IVNT	Neale-B_UKBB_EUR_2017
rs146827832	rs146827832	chr3:172101065	chr3:172383275	C	T	Arm predicted mass right	-	Neale B	UKBB	European	2017	0.014	0.002658	1.4e-07	+	331216	0	331216	1	IVNT	Neale-B_UKBB_EUR_2017
rs146827832	rs146827832	chr3:172101065	chr3:172383275	C	T	Comparative height size at age 10	-	Neale B	UKBB	European	2017	0.02169	0.002922	1.148e-13	+	332021	0	332021	1	-	Neale-B_UKBB_EUR_2017
rs146827832	rs146827832	chr3:172101065	chr3:172383275	C	T	Height	EFO_0004339	Neale B	UKBB	European	2017	0.01837	0.003043	1.574e-09	+	336474	0	336474	1	IVNT	Neale-B_UKBB_EUR_2017
rs146827832	rs146827832	chr3:172101065	chr3:172383275	C	T	Trunk fat-free mass	-	Neale B	UKBB	European	2017	0.01597	0.002697	3.156e-09	+	331030	0	331030	1	IVNT	Neale-B_UKBB_EUR_2017
rs146827832	rs146827832	chr3:172101065	chr3:172383275	C	T	Trunk predicted mass	-	Neale B	UKBB	European	2017	0.01568	0.002688	5.398e-09	+	330995	0	330995	1	IVNT	Neale-B_UKBB_EUR_2017
rs146827832	rs146827832	chr3:172101065	chr3:172383275	C	T	Whole body fat-free mass	-	Neale B	UKBB	European	2017	0.01399	0.002707	2.37e-07	+	331291	0	331291	1	IVNT	Neale-B_UKBB_EUR_2017
rs146827832	rs146827832	chr3:172101065	chr3:172383275	C	T	Whole body water mass	-	Neale B	UKBB	European	2017	0.01364	0.002711	4.877e-07	+	331315	0	331315	1	IVNT	Neale-B_UKBB_EUR_2017
rs9849338	rs9849338	chr3:172126476	chr3:172408686	A	C	Age at menarche	EFO_0004703	Neale B	UKBB	European	2017	-0.01472	0.002594	1.396e-08	-	176008	0	176008	1	-	Neale-B_UKBB_EUR_2017
rs9849338	rs9849338	chr3:172126476	chr3:172408686	A	C	Arm fat-free mass left	-	Neale B	UKBB	European	2017	0.01457	0.001614	1.822e-19	+	331159	0	331159	1	IVNT	Neale-B_UKBB_EUR_2017
rs9849338	rs9849338	chr3:172126476	chr3:172408686	A	C	Arm fat-free mass right	-	Neale B	UKBB	European	2017	0.01517	0.001582	9.027e-22	+	331221	0	331221	1	IVNT	Neale-B_UKBB_EUR_2017
rs9849338	rs9849338	chr3:172126476	chr3:172408686	A	C	Arm predicted mass left	-	Neale B	UKBB	European	2017	0.01481	0.001608	3.347e-20	+	331146	0	331146	1	IVNT	Neale-B_UKBB_EUR_2017
rs9849338	rs9849338	chr3:172126476	chr3:172408686	A	C	Arm predicted mass right	-	Neale B	UKBB	European	2017	0.01529	0.001577	3.139e-22	+	331216	0	331216	1	IVNT	Neale-B_UKBB_EUR_2017
rs9849338	rs9849338	chr3:172126476	chr3:172408686	A	C	Basal metabolic rate	EFO_0007777	Neale B	UKBB	European	2017	0.01487	0.001684	1.021e-18	+	331307	0	331307	1	IVNT	Neale-B_UKBB_EUR_2017
rs9849338	rs9849338	chr3:172126476	chr3:172408686	A	C	Comparative height size at age 10	-	Neale B	UKBB	European	2017	0.02424	0.001733	1.956e-44	+	332021	0	332021	1	-	Neale-B_UKBB_EUR_2017
rs9849338	rs9849338	chr3:172126476	chr3:172408686	A	C	Forced expiratory volume in 1-second	EFO_0004314	Neale B	UKBB	European	2017	0.01289	0.002175	3.078e-09	+	307638	0	307638	1	IVNT	Neale-B_UKBB_EUR_2017
rs9849338	rs9849338	chr3:172126476	chr3:172408686	A	C	Forced expiratory volume in 1-second, best measure	EFO_0004314	Neale B	UKBB	European	2017	0.01328	0.00239	2.778e-08	+	255492	0	255492	1	IVNT	Neale-B_UKBB_EUR_2017
rs9849338	rs9849338	chr3:172126476	chr3:172408686	A	C	Forced vital capacity	EFO_0004312	Neale B	UKBB	European	2017	0.01393	0.002062	1.41e-11	+	307638	0	307638	1	IVNT	Neale-B_UKBB_EUR_2017
rs9849338	rs9849338	chr3:172126476	chr3:172408686	A	C	Forced vital capacity, best measure	EFO_0004312	Neale B	UKBB	European	2017	0.01483	0.002263	5.638e-11	+	255492	0	255492	1	IVNT	Neale-B_UKBB_EUR_2017
rs9849338	rs9849338	chr3:172126476	chr3:172408686	A	C	Height	EFO_0004339	Neale B	UKBB	European	2017	0.02339	0.001804	1.967e-38	+	336474	0	336474	1	IVNT	Neale-B_UKBB_EUR_2017
rs9849338	rs9849338	chr3:172126476	chr3:172408686	A	C	Impedance of whole body	-	Neale B	UKBB	European	2017	-0.008612	0.001936	8.701e-06	-	331284	0	331284	1	IVNT	Neale-B_UKBB_EUR_2017
rs9849338	rs9849338	chr3:172126476	chr3:172408686	A	C	Leg fat-free mass left	-	Neale B	UKBB	European	2017	0.01286	0.001672	1.462e-14	+	331258	0	331258	1	IVNT	Neale-B_UKBB_EUR_2017
rs9849338	rs9849338	chr3:172126476	chr3:172408686	A	C	Leg fat-free mass right	-	Neale B	UKBB	European	2017	0.01236	0.001672	1.409e-13	+	331285	0	331285	1	IVNT	Neale-B_UKBB_EUR_2017
rs9849338	rs9849338	chr3:172126476	chr3:172408686	A	C	Leg predicted mass left	-	Neale B	UKBB	European	2017	0.01279	0.001661	1.364e-14	+	331253	0	331253	1	IVNT	Neale-B_UKBB_EUR_2017
rs9849338	rs9849338	chr3:172126476	chr3:172408686	A	C	Leg predicted mass right	-	Neale B	UKBB	European	2017	0.01215	0.001661	2.542e-13	+	331285	0	331285	1	IVNT	Neale-B_UKBB_EUR_2017
rs9849338	rs9849338	chr3:172126476	chr3:172408686	A	C	Pulse rate	EFO_0004326	Neale B	UKBB	European	2017	-0.01648	0.002617	3.022e-10	-	317756	0	317756	1	IVNT	Neale-B_UKBB_EUR_2017
rs9849338	rs9849338	chr3:172126476	chr3:172408686	A	C	Sitting height	EFO_0004339	Neale B	UKBB	European	2017	0.02022	0.001963	6.866e-25	+	336172	0	336172	1	IVNT	Neale-B_UKBB_EUR_2017
rs9849338	rs9849338	chr3:172126476	chr3:172408686	A	C	Trunk fat-free mass	-	Neale B	UKBB	European	2017	0.01798	0.001599	2.67e-29	+	331030	0	331030	1	IVNT	Neale-B_UKBB_EUR_2017
rs9849338	rs9849338	chr3:172126476	chr3:172408686	A	C	Trunk predicted mass	-	Neale B	UKBB	European	2017	0.01796	0.001594	1.958e-29	+	330995	0	330995	1	IVNT	Neale-B_UKBB_EUR_2017
rs9849338	rs9849338	chr3:172126476	chr3:172408686	A	C	Weight	EFO_0004338	Neale B	UKBB	European	2017	0.01065	0.002219	1.607e-06	+	336227	0	336227	1	IVNT	Neale-B_UKBB_EUR_2017
rs9849338	rs9849338	chr3:172126476	chr3:172408686	A	C	Whole body fat-free mass	-	Neale B	UKBB	European	2017	0.01623	0.001606	5.285e-24	+	331291	0	331291	1	IVNT	Neale-B_UKBB_EUR_2017
rs9849338	rs9849338	chr3:172126476	chr3:172408686	A	C	Whole body water mass	-	Neale B	UKBB	European	2017	0.01617	0.001608	8.516e-24	+	331315	0	331315	1	IVNT	Neale-B_UKBB_EUR_2017
rs76344120	rs76344120	chr3:172192313	chr3:172474523	C	T	Comparative height size at age 10	-	Neale B	UKBB	European	2017	-0.01569	0.003447	5.326e-06	-	332021	0	332021	1	-	Neale-B_UKBB_EUR_2017
rs76344120	rs76344120	chr3:172192313	chr3:172474523	C	T	Height	EFO_0004339	Neale B	UKBB	European	2017	-0.01923	0.003589	8.382e-08	-	336474	0	336474	1	IVNT	Neale-B_UKBB_EUR_2017
rs73169269	rs73169269	chr3:172197545	chr3:172479755	A	C	Cause of death: malignant neoplasm of thyroid gland	-	Neale B	UKBB	European	2017	0.004135	0.0008148	3.98e-07	+	7637	4	7633	1	risk diff	Neale-B_UKBB_EUR_2017
rs13074711	rs13074711	chr3:172267803	chr3:172550013	C	T	Monocyte percentage of white cells	EFO_0004586	Astle W	27863252	European	2016	-0.02503	0.005652	9.514e-06	-	173480	0	173480	2	IVNT	Astle-W_Blood-Cell-Traits_EUR_2016
rs13074711	rs13074711	chr3:172267803	chr3:172550013	C	T	Breast cancer	EFO_0000305	Chen F	22923054	African	2012	NA	NA	2.1e-06	NA	5761	-	-	-	-	GRASP
rs13074711	rs13074711	chr3:172267803	chr3:172550013	C	T	Breast cancer	EFO_0000305	Huo D	28171663	African	2016	-0.131	0.02757	2e-06	-	-	-	-	-	log OR	NHGRI-EBI_GWAS_Catalog
rs13074711	rs13074711	chr3:172267803	chr3:172550013	C	T	Breast cancer estrogen receptor negative	EFO_1000650	Huo D	28171663	African	2016	NA	NA	2e-08	NA	-	-	-	-	-	NHGRI-EBI_GWAS_Catalog
rs77775212	rs77775212	chr3:172309226	chr3:172591436	A	G	Height	EFO_0004339	Neale B	UKBB	European	2017	0.0143	0.003151	5.684e-06	+	336474	0	336474	1	IVNT	Neale-B_UKBB_EUR_2017
rs77775212	rs77775212	chr3:172309226	chr3:172591436	A	G	Sitting height	EFO_0004339	Neale B	UKBB	European	2017	0.0165	0.003428	1.474e-06	+	336172	0	336172	1	IVNT	Neale-B_UKBB_EUR_2017
rs7646507	rs7646507	chr3:172476419	chr3:172758629	A	G	Fasting serum triglyceridesHDL cholesterol TGHDLC mmolL in children	NCIT_C61041;NCIT_C121183	Comuzzie AG	23251661	Hispanic	2012	NA	NA	7.73e-06	NA	815	-	-	-	-	GRASP
rs7646507	rs7646507	chr3:172476419	chr3:172758629	A	G	Obesity related traits	EFO_0004502	Comuzzie AG	23251661	Hispanic	2012	-0.03	0.006719	8e-06	-	-	-	-	-	mmol/L increase	NHGRI-EBI_GWAS_Catalog
rs12214523	rs12214523	chr6:43939958	chr6:43972221	C	T	Hematocrit	EFO_0004586	Astle W	27863252	European	2016	0.01878	0.003651	2.685e-07	+	173480	0	173480	2	IVNT	Astle-W_Blood-Cell-Traits_EUR_2016
rs7765264	rs7765264	chr6:43974807	chr6:44007070	A	G	Cause of death: malignant neoplasm of thyroid gland	-	Neale B	UKBB	European	2017	0.004006	0.0008924	7.256e-06	+	7637	4	7633	1	risk diff	Neale-B_UKBB_EUR_2017
rs7763358	rs7763358	chr6:44139869	chr6:44172132	C	T	Vascular endothelial growth factor levels	EFO_0004762	Ahola-Olli A	27989323	European	2017	0.2055	0.02921	2e-12	+	-	-	-	-	SD increase	NHGRI-EBI_GWAS_Catalog
rs1128930	rs1128930	chr6:44200325	chr6:44232588	A	C	Mean corpuscular volume	EFO_0004586	Astle W	27863252	European	2016	0.01918	0.003742	2.982e-07	+	173480	0	173480	2	IVNT	Astle-W_Blood-Cell-Traits_EUR_2016
rs2070074	rs2070074	chr9:34649442	chr9:34649445	A	G	CTACK levels	EFO_0008082	Ahola-Olli A	27989323	European	2017	-0.4467	0.03768	2e-32	-	-	-	-	-	SD increase	NHGRI-EBI_GWAS_Catalog
rs55876513	rs55876513	chr4:76883698	chr4:75962545	G	T	Monokine induced by gamma interferon levels	EFO_0008236	Ahola-Olli A	27989323	European	2017	0.166	0.02554	8e-11	+	-	-	-	-	SD increase	NHGRI-EBI_GWAS_Catalog
rs2330634	rs2330634	chr22:24250795	chr22:23908608	C	G	Macrophage Migration Inhibitory Factor levels	EFO_0008221	Ahola-Olli A	27989323	European	2017	-0.1556	0.02502	5e-10	-	-	-	-	-	SD increase	NHGRI-EBI_GWAS_Catalog
rs140148883	rs140148883	chr10:5795575	chr10:5753612	A	G	Cause of death: chronic myeloid leukaemia	EFO_0000339	Neale B	UKBB	European	2017	0.0079	0.001782	9.457e-06	+	7637	8	7629	1	risk diff	Neale-B_UKBB_EUR_2017
rs140148883	rs140148883	chr10:5795575	chr10:5753612	A	G	Self-reported fracture jaw	EFO_0009612	Neale B	UKBB	European	2017	0.0007923	0.0001741	5.349e-06	+	337159	148	337011	1	risk diff	Neale-B_UKBB_EUR_2017
rs12722588	rs12722588	chr10:6060433	chr10:6018470	T	C	Interleukin 2 receptor antagonist levels	EFO_0008332	Ahola-Olli A	27989323	European	2017	-0.298	0.03275	9e-20	-	-	-	-	-	SD increase	NHGRI-EBI_GWAS_Catalog
rs12722588	rs12722588	chr10:6060433	chr10:6018470	T	C	Self-reported eczema or dermatitis	EFO_0000274	Neale B	UKBB	European	2017	-0.002546	0.0004982	3.233e-07	-	337159	8718	328441	1	risk diff	Neale-B_UKBB_EUR_2017
rs12722497	rs12722497	chr10:6095928	chr10:6053965	C	A	Interleukin 2 receptor antagonist levels	EFO_0008332	Ahola-Olli A	27989323	European	2017	0.6279	0.04844	2e-38	+	-	-	-	-	SD increase	NHGRI-EBI_GWAS_Catalog
rs12722497	rs12722497	chr10:6095928	chr10:6053965	C	A	Strep throat	EFO_0008408	Tian C	28928442	European	2017	NA	NA	5e-07	NA	-	-	-	-	unit decrease	NHGRI-EBI_GWAS_Catalog
rs7077067	rs7077067	chr10:6132692	chr10:6090729	C	T	Hayfever, allergic rhinitis or eczema	EFO_0003956;EFO_0005854;EFO_0000274	Neale B	UKBB	European	2017	-0.004721	0.00103	4.558e-06	-	336782	77891	258891	1	risk diff	Neale-B_UKBB_EUR_2017
rs7077067	rs7077067	chr10:6132692	chr10:6090729	C	T	No blood clot, bronchitis, emphysema, asthma, rhinitis, eczema or allergy diagnosed by doctor	-	Neale B	UKBB	European	2017	0.005763	0.001141	4.429e-07	+	336782	228530	108252	1	risk diff	Neale-B_UKBB_EUR_2017
rs2182409	rs2182409	chr10:6209218	chr10:6167255	T	C	Trunk fat-free mass	-	Neale B	UKBB	European	2017	0.007585	0.001698	7.919e-06	+	331030	0	331030	1	IVNT	Neale-B_UKBB_EUR_2017
rs2079662	rs2079662	chr17:32501275	chr17:34174256	T	C	Treatment with buccastem 3mg tablet	EFO_0007056	Neale B	UKBB	European	2017	0.000298	6.715e-05	9.049e-06	+	337159	91	337068	1	risk diff	Neale-B_UKBB_EUR_2017
rs408121	rs408121	chr17:32677148	chr17:34350129	A	G	Granulocyte percentage of myeloid white cells	EFO_0004586	Astle W	27863252	European	2016	0.01837	0.003825	1.559e-06	+	173480	0	173480	2	IVNT	Astle-W_Blood-Cell-Traits_EUR_2016
rs408121	rs408121	chr17:32677148	chr17:34350129	A	G	Monocyte count	EFO_0004586	Astle W	27863252	European	2016	-0.01932	0.003826	4.424e-07	-	173480	0	173480	2	IVNT	Astle-W_Blood-Cell-Traits_EUR_2016
rs408121	rs408121	chr17:32677148	chr17:34350129	A	G	Monocyte percentage of white cells	EFO_0004586	Astle W	27863252	European	2016	-0.02018	0.003815	1.216e-07	-	173480	0	173480	2	IVNT	Astle-W_Blood-Cell-Traits_EUR_2016
rs1988068	rs1988068	chr19:10330012	chr19:10219336	G	A	High light scatter percentage of red cells	EFO_0004586	Astle W	27863252	European	2016	-0.02343	0.004722	7.004e-07	-	173480	0	173480	2	IVNT	Astle-W_Blood-Cell-Traits_EUR_2016
rs1988068	rs1988068	chr19:10330012	chr19:10219336	G	A	High light scatter reticulocyte count	EFO_0004586	Astle W	27863252	European	2016	-0.02556	0.004722	6.174e-08	-	173480	0	173480	2	IVNT	Astle-W_Blood-Cell-Traits_EUR_2016
rs1988068	rs1988068	chr19:10330012	chr19:10219336	G	A	Reticulocyte count	EFO_0004586	Astle W	27863252	European	2016	-0.02631	0.004731	2.672e-08	-	173480	0	173480	2	IVNT	Astle-W_Blood-Cell-Traits_EUR_2016
rs1988068	rs1988068	chr19:10330012	chr19:10219336	G	A	Reticulocyte fraction of red cells	EFO_0004586	Astle W	27863252	European	2016	-0.02373	0.004728	5.158e-07	-	173480	0	173480	2	IVNT	Astle-W_Blood-Cell-Traits_EUR_2016
rs8111930	rs8111930	chr19:10368050	chr19:10257374	A	G	Plasma soluble intercellular adhesion molecule 1 ICAM 1 females	EFO_0004520	Pare G	18604267	European	2008	NA	NA	1.3e-18	NA	4570	-	-	-	-	GRASP
rs8111930	rs8111930	chr19:10368050	chr19:10257374	A	G	Soluble intercellular adhesion molecule 1 ICAM 1	EFO_0004520	Pare G	21533024	European	2011	NA	NA	8.8e-45	NA	22435	-	-	-	-	GRASP
rs5030390	rs5030390	chr19:10382537	chr19:10271861	A	G	Crohns disease	EFO_0000384	IBDGC	23128233	European	2012	NA	NA	3.9e-06	NA	14342	6299	8043	7	log OR	IBDGC_Chrons-Disease_EUR_2012
rs5030390	rs5030390	chr19:10382537	chr19:10271861	A	G	Inflammatory bowel disease	EFO_0003767	IBDGC	26192919	European	2015	0.1525	0.0328	3.228e-06	+	34652	12882	21770	15	log OR	IBDGC_IBD_EUR_2015
rs5030347	rs5030347	chr19:10384604	chr19:10273928	A	C	Lymphocyte count	EFO_0004586	Astle W	27863252	European	2016	0.02874	0.004597	4.055e-10	+	173480	0	173480	2	IVNT	Astle-W_Blood-Cell-Traits_EUR_2016
rs5030347	rs5030347	chr19:10384604	chr19:10273928	A	C	White blood cell count	EFO_0004586	Astle W	27863252	European	2016	0.02085	0.00458	5.313e-06	+	173480	0	173480	2	IVNT	Astle-W_Blood-Cell-Traits_EUR_2016
rs5498	rs5498	chr19:10395683	chr19:10285007	A	G	Lymphocyte count	EFO_0004586	Astle W	27863252	European	2016	0.04115	0.003626	7.348e-30	+	173480	0	173480	2	IVNT	Astle-W_Blood-Cell-Traits_EUR_2016
rs5498	rs5498	chr19:10395683	chr19:10285007	A	G	Lymphocyte percentage of white cells	EFO_0004586	Astle W	27863252	European	2016	0.02636	0.003588	2.039e-13	+	173480	0	173480	2	IVNT	Astle-W_Blood-Cell-Traits_EUR_2016
rs5498	rs5498	chr19:10395683	chr19:10285007	A	G	Neutrophil percentage of white cells	EFO_0004586	Astle W	27863252	European	2016	-0.01977	0.003594	3.797e-08	-	173480	0	173480	2	IVNT	Astle-W_Blood-Cell-Traits_EUR_2016
rs5498	rs5498	chr19:10395683	chr19:10285007	A	G	White blood cell count	EFO_0004586	Astle W	27863252	European	2016	0.0241	0.003611	2.511e-11	+	173480	0	173480	2	IVNT	Astle-W_Blood-Cell-Traits_EUR_2016
rs5498	rs5498	chr19:10395683	chr19:10285007	A	G	Plasma soluble intercellular adhesion molecule 1 ICAM 1 females	EFO_0004520	Pare G	18604267	European	2008	NA	NA	4.8e-25	NA	4570	-	-	-	-	GRASP
rs5498	rs5498	chr19:10395683	chr19:10285007	A	G	Soluble intercellular adhesion molecule 1 ICAM 1	EFO_0004520	Barbalic M	20167578	European	2010	NA	NA	2.5e-21	NA	9813	-	-	-	-	GRASP
rs5498	rs5498	chr19:10395683	chr19:10285007	A	G	Soluble intercellular adhesion molecule 1 ICAM 1	EFO_0004520	Pare G	21533024	European	2011	NA	NA	5e-249	NA	22435	-	-	-	-	GRASP
rs5498	rs5498	chr19:10395683	chr19:10285007	A	G	Blood protein levels	EFO_0008140	Suhre K	28240269	European	2017	-1.217	0.03487	8e-267	-	-	-	-	-	unit decrease	NHGRI-EBI_GWAS_Catalog
rs5498	rs5498	chr19:10395683	chr19:10285007	A	G	Blood protein levels	EFO_0008140	Suhre K	28240269	European	2017	-0.5107	0.04307	2e-32	-	-	-	-	-	unit increase	NHGRI-EBI_GWAS_Catalog
rs5498	rs5498	chr19:10395683	chr19:10285007	A	G	Lymphocyte counts	EFO_0004587	Astle W	27863252	European	2016	-0.04115	0.003624	7e-30	-	-	-	-	-	unit decrease	NHGRI-EBI_GWAS_Catalog
rs5498	rs5498	chr19:10395683	chr19:10285007	A	G	Soluble ICAM 1	EFO_0004520	Pare G	18604267	European	2008	13.22	1.279	5e-25	+	-	-	-	-	umol/L increase	NHGRI-EBI_GWAS_Catalog
rs5498	rs5498	chr19:10395683	chr19:10285007	A	G	Soluble ICAM 1	EFO_0004520	Pare G	21533024	European	2011	-13.8	0.6901	6e-89	-	-	-	-	-	ng/mL increase	NHGRI-EBI_GWAS_Catalog
rs5498	rs5498	chr19:10395683	chr19:10285007	A	G	Hayfever, allergic rhinitis or eczema	EFO_0003956;EFO_0005854;EFO_0000274	Neale B	UKBB	European	2017	-0.00493	0.001038	2.025e-06	-	336782	77891	258891	1	risk diff	Neale-B_UKBB_EUR_2017
rs5498	rs5498	chr19:10395683	chr19:10285007	A	G	Intercellular adhesion molecule 1	NCIT_C17304;NCIT_C124345	Pare G	18604267	European	2008	NA	NA	5e-25	NA	-	-	-	-	-	dbGaP
rs5498	rs5498	chr19:10395683	chr19:10285007	A	G	Intercellular adhesion molecule 1	NCIT_C17304;NCIT_C124345	Pare G	21533024	European	2011	NA	NA	6e-89	NA	-	-	-	-	-	dbGaP
rs74827019	rs74827019	chr19:10403603	chr19:10292927	C	T	Lymphocyte count	EFO_0004586	Astle W	27863252	European	2016	0.03556	0.006506	4.636e-08	+	173480	0	173480	2	IVNT	Astle-W_Blood-Cell-Traits_EUR_2016
rs7256672	rs7256672	chr19:10579474	chr19:10468798	G	T	Familial hypercholesterolemia	EFO_0004911	Oosterveer	22968135	European	2012	NA	NA	1.14e-08	NA	6409	-	-	-	-	GRASP
rs7256672	rs7256672	chr19:10579474	chr19:10468798	G	T	Plasma soluble intercellular adhesion molecule 1 ICAM 1 females	EFO_0004520	Pare G	18604267	European	2008	NA	NA	6.3e-10	NA	4570	-	-	-	-	GRASP
rs7256672	rs7256672	chr19:10579474	chr19:10468798	G	T	Soluble intercellular adhesion molecule 1 ICAM 1	EFO_0004520	Pare G	21533024	European	2011	NA	NA	2.1e-24	NA	22435	-	-	-	-	GRASP
rs78256348	rs78256348	chr19:10691307	chr19:10580631	C	T	Platelet count	EFO_0004586	Astle W	27863252	European	2016	0.02197	0.004669	2.537e-06	+	173480	0	173480	2	IVNT	Astle-W_Blood-Cell-Traits_EUR_2016
rs78256348	rs78256348	chr19:10691307	chr19:10580631	C	T	Plateletcrit	EFO_0004586	Astle W	27863252	European	2016	0.02408	0.004685	2.755e-07	+	173480	0	173480	2	IVNT	Astle-W_Blood-Cell-Traits_EUR_2016
rs78256348	rs78256348	chr19:10691307	chr19:10580631	C	T	Height	EFO_0004339	Neale B	UKBB	European	2017	0.01108	0.002212	5.412e-07	+	336474	0	336474	1	IVNT	Neale-B_UKBB_EUR_2017
rs112023341	rs112023341	chr19:10696691	chr19:10586015	A	G	High light scatter percentage of red cells	EFO_0004586	Astle W	27863252	European	2016	-0.04252	0.006258	1.081e-11	-	173480	0	173480	2	IVNT	Astle-W_Blood-Cell-Traits_EUR_2016
rs112023341	rs112023341	chr19:10696691	chr19:10586015	A	G	High light scatter reticulocyte count	EFO_0004586	Astle W	27863252	European	2016	-0.04359	0.006258	3.261e-12	-	173480	0	173480	2	IVNT	Astle-W_Blood-Cell-Traits_EUR_2016
rs112023341	rs112023341	chr19:10696691	chr19:10586015	A	G	Immature fraction of reticulocytes	EFO_0004586	Astle W	27863252	European	2016	-0.03776	0.006195	1.094e-09	-	173480	0	173480	2	IVNT	Astle-W_Blood-Cell-Traits_EUR_2016
rs112023341	rs112023341	chr19:10696691	chr19:10586015	A	G	Platelet distribution width	EFO_0004586	Astle W	27863252	European	2016	-0.0304	0.006288	1.338e-06	-	173480	0	173480	2	IVNT	Astle-W_Blood-Cell-Traits_EUR_2016
rs112023341	rs112023341	chr19:10696691	chr19:10586015	A	G	Reticulocyte count	EFO_0004586	Astle W	27863252	European	2016	-0.03623	0.006269	7.516e-09	-	173480	0	173480	2	IVNT	Astle-W_Blood-Cell-Traits_EUR_2016
rs112023341	rs112023341	chr19:10696691	chr19:10586015	A	G	Reticulocyte fraction of red cells	EFO_0004586	Astle W	27863252	European	2016	-0.03561	0.006265	1.314e-08	-	173480	0	173480	2	IVNT	Astle-W_Blood-Cell-Traits_EUR_2016
rs62130043	rs62130043	chr19:10821054	chr19:10710378	A	G	High light scatter percentage of red cells	EFO_0004586	Astle W	27863252	European	2016	-0.03339	0.003815	2.053e-18	-	173480	0	173480	2	IVNT	Astle-W_Blood-Cell-Traits_EUR_2016
rs62130043	rs62130043	chr19:10821054	chr19:10710378	A	G	High light scatter reticulocyte count	EFO_0004586	Astle W	27863252	European	2016	-0.03351	0.003814	1.557e-18	-	173480	0	173480	2	IVNT	Astle-W_Blood-Cell-Traits_EUR_2016
rs62130043	rs62130043	chr19:10821054	chr19:10710378	A	G	Immature fraction of reticulocytes	EFO_0004586	Astle W	27863252	European	2016	-0.03604	0.003776	1.368e-21	-	173480	0	173480	2	IVNT	Astle-W_Blood-Cell-Traits_EUR_2016
rs62130043	rs62130043	chr19:10821054	chr19:10710378	A	G	Reticulocyte count	EFO_0004586	Astle W	27863252	European	2016	-0.02359	0.003821	6.65e-10	-	173480	0	173480	2	IVNT	Astle-W_Blood-Cell-Traits_EUR_2016
rs62130043	rs62130043	chr19:10821054	chr19:10710378	A	G	Reticulocyte fraction of red cells	EFO_0004586	Astle W	27863252	European	2016	-0.02344	0.003819	8.352e-10	-	173480	0	173480	2	IVNT	Astle-W_Blood-Cell-Traits_EUR_2016
rs62130043	rs62130043	chr19:10821054	chr19:10710378	A	G	Arm fat-free mass left	-	Neale B	UKBB	European	2017	0.01194	0.001638	3.12e-13	+	331159	0	331159	1	IVNT	Neale-B_UKBB_EUR_2017
rs62130043	rs62130043	chr19:10821054	chr19:10710378	A	G	Arm fat-free mass right	-	Neale B	UKBB	European	2017	0.01186	0.001605	1.472e-13	+	331221	0	331221	1	IVNT	Neale-B_UKBB_EUR_2017
rs62130043	rs62130043	chr19:10821054	chr19:10710378	A	G	Arm predicted mass left	-	Neale B	UKBB	European	2017	0.01207	0.001632	1.408e-13	+	331146	0	331146	1	IVNT	Neale-B_UKBB_EUR_2017
rs62130043	rs62130043	chr19:10821054	chr19:10710378	A	G	Arm predicted mass right	-	Neale B	UKBB	European	2017	0.01144	0.0016	8.473e-13	+	331216	0	331216	1	IVNT	Neale-B_UKBB_EUR_2017
rs62130043	rs62130043	chr19:10821054	chr19:10710378	A	G	Basal metabolic rate	EFO_0007777	Neale B	UKBB	European	2017	0.01143	0.001708	2.212e-11	+	331307	0	331307	1	IVNT	Neale-B_UKBB_EUR_2017
rs62130043	rs62130043	chr19:10821054	chr19:10710378	A	G	Comparative height size at age 10	-	Neale B	UKBB	European	2017	0.008474	0.00176	1.469e-06	+	332021	0	332021	1	-	Neale-B_UKBB_EUR_2017
rs62130043	rs62130043	chr19:10821054	chr19:10710378	A	G	Forced expiratory volume in 1-second	EFO_0004314	Neale B	UKBB	European	2017	0.01064	0.002207	1.434e-06	+	307638	0	307638	1	IVNT	Neale-B_UKBB_EUR_2017
rs62130043	rs62130043	chr19:10821054	chr19:10710378	A	G	Forced expiratory volume in 1-second, best measure	EFO_0004314	Neale B	UKBB	European	2017	0.01411	0.002425	5.925e-09	+	255492	0	255492	1	IVNT	Neale-B_UKBB_EUR_2017
rs62130043	rs62130043	chr19:10821054	chr19:10710378	A	G	Forced vital capacity	EFO_0004312	Neale B	UKBB	European	2017	0.009814	0.002092	2.722e-06	+	307638	0	307638	1	IVNT	Neale-B_UKBB_EUR_2017
rs62130043	rs62130043	chr19:10821054	chr19:10710378	A	G	Forced vital capacity, best measure	EFO_0004312	Neale B	UKBB	European	2017	0.01258	0.002297	4.269e-08	+	255492	0	255492	1	IVNT	Neale-B_UKBB_EUR_2017
rs62130043	rs62130043	chr19:10821054	chr19:10710378	A	G	Height	EFO_0004339	Neale B	UKBB	European	2017	0.01238	0.001831	1.361e-11	+	336474	0	336474	1	IVNT	Neale-B_UKBB_EUR_2017
rs62130043	rs62130043	chr19:10821054	chr19:10710378	A	G	Hip circumference	EFO_0005093	Neale B	UKBB	European	2017	0.01253	0.002552	9.105e-07	+	336601	0	336601	1	IVNT	Neale-B_UKBB_EUR_2017
rs62130043	rs62130043	chr19:10821054	chr19:10710378	A	G	Impedance of arm left	-	Neale B	UKBB	European	2017	-0.008832	0.00182	1.214e-06	-	331292	0	331292	1	IVNT	Neale-B_UKBB_EUR_2017
rs62130043	rs62130043	chr19:10821054	chr19:10710378	A	G	Impedance of arm right	-	Neale B	UKBB	European	2017	-0.008955	0.001812	7.746e-07	-	331279	0	331279	1	IVNT	Neale-B_UKBB_EUR_2017
rs62130043	rs62130043	chr19:10821054	chr19:10710378	A	G	Impedance of whole body	-	Neale B	UKBB	European	2017	-0.009529	0.001965	1.238e-06	-	331284	0	331284	1	IVNT	Neale-B_UKBB_EUR_2017
rs62130043	rs62130043	chr19:10821054	chr19:10710378	A	G	Leg fat-free mass left	-	Neale B	UKBB	European	2017	0.009528	0.001697	1.959e-08	+	331258	0	331258	1	IVNT	Neale-B_UKBB_EUR_2017
rs62130043	rs62130043	chr19:10821054	chr19:10710378	A	G	Leg fat-free mass right	-	Neale B	UKBB	European	2017	0.009827	0.001696	6.882e-09	+	331285	0	331285	1	IVNT	Neale-B_UKBB_EUR_2017
rs62130043	rs62130043	chr19:10821054	chr19:10710378	A	G	Leg predicted mass left	-	Neale B	UKBB	European	2017	0.009605	0.001685	1.2e-08	+	331253	0	331253	1	IVNT	Neale-B_UKBB_EUR_2017
rs62130043	rs62130043	chr19:10821054	chr19:10710378	A	G	Leg predicted mass right	-	Neale B	UKBB	European	2017	0.009803	0.001685	5.975e-09	+	331285	0	331285	1	IVNT	Neale-B_UKBB_EUR_2017
rs62130043	rs62130043	chr19:10821054	chr19:10710378	A	G	Number of days or week walked 10+ minutes	EFO_0008002	Neale B	UKBB	European	2017	-0.02291	0.00503	5.234e-06	-	331654	0	331654	1	-	Neale-B_UKBB_EUR_2017
rs62130043	rs62130043	chr19:10821054	chr19:10710378	A	G	Sitting height	EFO_0004339	Neale B	UKBB	European	2017	0.01287	0.001992	1.05e-10	+	336172	0	336172	1	IVNT	Neale-B_UKBB_EUR_2017
rs62130043	rs62130043	chr19:10821054	chr19:10710378	A	G	Time spent watching television	-	Neale B	UKBB	European	2017	0.009375	0.001983	2.269e-06	+	319740	0	319740	1	-	Neale-B_UKBB_EUR_2017
rs62130043	rs62130043	chr19:10821054	chr19:10710378	A	G	Trunk fat-free mass	-	Neale B	UKBB	European	2017	0.01242	0.001623	2.006e-14	+	331030	0	331030	1	IVNT	Neale-B_UKBB_EUR_2017
rs62130043	rs62130043	chr19:10821054	chr19:10710378	A	G	Trunk predicted mass	-	Neale B	UKBB	European	2017	0.01246	0.001618	1.341e-14	+	330995	0	330995	1	IVNT	Neale-B_UKBB_EUR_2017
rs62130043	rs62130043	chr19:10821054	chr19:10710378	A	G	Weight	EFO_0004338	Neale B	UKBB	European	2017	0.01218	0.002252	6.4e-08	+	336227	0	336227	1	IVNT	Neale-B_UKBB_EUR_2017
rs62130043	rs62130043	chr19:10821054	chr19:10710378	A	G	Whole body fat-free mass	-	Neale B	UKBB	European	2017	0.01165	0.001629	8.818e-13	+	331291	0	331291	1	IVNT	Neale-B_UKBB_EUR_2017
rs62130043	rs62130043	chr19:10821054	chr19:10710378	A	G	Whole body water mass	-	Neale B	UKBB	European	2017	0.01162	0.001632	1.077e-12	+	331315	0	331315	1	IVNT	Neale-B_UKBB_EUR_2017
rs62130043	rs62130043	chr19:10821054	chr19:10710378	A	G	Coronary artery disease	EFO_0000378;EFO_0001645	van der Harst P	29212778	Mixed	2018	-0.0304	0.0061	7.007e-07	-	547261	122733	424528	2	log OR	van-der-Harst-P_CAD_Mixed_2018
rs117063573	rs117063573	chr19:10835620	chr19:10724944	A	G	Cause of death: follicular non-hodgkins lymphoma, unspecified	EFO_0000183;EFO_0005952	Neale B	UKBB	European	2017	0.02216	0.003855	9.356e-09	+	7637	14	7623	1	risk diff	Neale-B_UKBB_EUR_2017
rs117063573	rs117063573	chr19:10835620	chr19:10724944	A	G	Treatment with senna product	EFO_0007056	Neale B	UKBB	European	2017	0.001489	0.0002531	4.005e-09	+	337159	111	337048	1	risk diff	Neale-B_UKBB_EUR_2017
rs57547494	rs57547494	chr19:10852417	chr19:10741741	C	T	High light scatter percentage of red cells	EFO_0004586	Astle W	27863252	European	2016	-0.04274	0.009255	3.863e-06	-	173480	0	173480	2	IVNT	Astle-W_Blood-Cell-Traits_EUR_2016
rs57547494	rs57547494	chr19:10852417	chr19:10741741	C	T	High light scatter reticulocyte count	EFO_0004586	Astle W	27863252	European	2016	-0.04172	0.009256	6.575e-06	-	173480	0	173480	2	IVNT	Astle-W_Blood-Cell-Traits_EUR_2016
rs57547494	rs57547494	chr19:10852417	chr19:10741741	C	T	Immature fraction of reticulocytes	EFO_0004586	Astle W	27863252	European	2016	-0.05048	0.009164	3.613e-08	-	173480	0	173480	2	IVNT	Astle-W_Blood-Cell-Traits_EUR_2016
rs57547494	rs57547494	chr19:10852417	chr19:10741741	C	T	Comparative height size at age 10	-	Neale B	UKBB	European	2017	0.02217	0.004293	2.429e-07	+	332021	0	332021	1	-	Neale-B_UKBB_EUR_2017
rs57547494	rs57547494	chr19:10852417	chr19:10741741	C	T	Height	EFO_0004339	Neale B	UKBB	European	2017	0.02714	0.004469	1.252e-09	+	336474	0	336474	1	IVNT	Neale-B_UKBB_EUR_2017
rs115497794	rs115497794	chr6:31328974	chr6:31361197	A	G	Granulocyte count	EFO_0004586	Astle W	27863252	European	2016	0.03086	0.006912	8.007e-06	+	173480	0	173480	2	IVNT	Astle-W_Blood-Cell-Traits_EUR_2016
rs115497794	rs115497794	chr6:31328974	chr6:31361197	A	G	Monocyte count	EFO_0004586	Astle W	27863252	European	2016	0.04431	0.00688	1.191e-10	+	173480	0	173480	2	IVNT	Astle-W_Blood-Cell-Traits_EUR_2016
rs115497794	rs115497794	chr6:31328974	chr6:31361197	A	G	Myeloid white cell count	EFO_0004586	Astle W	27863252	European	2016	0.03599	0.006931	2.066e-07	+	173480	0	173480	2	IVNT	Astle-W_Blood-Cell-Traits_EUR_2016
rs115497794	rs115497794	chr6:31328974	chr6:31361197	A	G	Neutrophil count	EFO_0004586	Astle W	27863252	European	2016	0.03059	0.006895	9.156e-06	+	173480	0	173480	2	IVNT	Astle-W_Blood-Cell-Traits_EUR_2016
rs115497794	rs115497794	chr6:31328974	chr6:31361197	A	G	Sum neutrophil eosinophil counts	EFO_0004586	Astle W	27863252	European	2016	0.03189	0.006902	3.841e-06	+	173480	0	173480	2	IVNT	Astle-W_Blood-Cell-Traits_EUR_2016
rs115497794	rs115497794	chr6:31328974	chr6:31361197	A	G	White blood cell count	EFO_0004586	Astle W	27863252	European	2016	0.03632	0.0069	1.408e-07	+	173480	0	173480	2	IVNT	Astle-W_Blood-Cell-Traits_EUR_2016
rs115497794	rs115497794	chr6:31328974	chr6:31361197	A	G	IgA deficiency	EFO_1001929	Bronson P	27723758	European	2016	0.601	0.08541	1.965e-12	+	6487	1635	4852	7	log OR	Bronson-P_IgAD_EUR_2016
rs115497794	rs115497794	chr6:31328974	chr6:31361197	A	G	Creatinine in urine	EFO_0007934	Neale B	UKBB	European	2017	0.02124	0.004483	2.171e-06	+	327525	0	327525	1	IVNT	Neale-B_UKBB_EUR_2017
rs115497794	rs115497794	chr6:31328974	chr6:31361197	A	G	Psoriasis	EFO_0000676	Neale B	UKBB	European	2017	0.0008224	0.0001512	5.376e-08	+	337199	342	336857	1	risk diff	Neale-B_UKBB_EUR_2017
rs115497794	rs115497794	chr6:31328974	chr6:31361197	A	G	Self-reported psoriasis	EFO_0000676	Neale B	UKBB	European	2017	0.007243	0.0005059	1.78e-46	+	337159	3871	333288	1	risk diff	Neale-B_UKBB_EUR_2017
rs115497794	rs115497794	chr6:31328974	chr6:31361197	A	G	Self-reported psoriatic arthropathy	EFO_0003778	Neale B	UKBB	European	2017	0.001374	0.0002084	4.331e-11	+	337159	650	336509	1	risk diff	Neale-B_UKBB_EUR_2017
rs115497794	rs115497794	chr6:31328974	chr6:31361197	A	G	Sitting height	EFO_0004339	Neale B	UKBB	European	2017	-0.01809	0.003659	7.657e-07	-	336172	0	336172	1	IVNT	Neale-B_UKBB_EUR_2017
rs115497794	rs115497794	chr6:31328974	chr6:31361197	A	G	Treatment with dovobet ointment	EFO_0007056	Neale B	UKBB	European	2017	0.0008264	0.0001611	2.885e-07	+	337159	388	336771	1	risk diff	Neale-B_UKBB_EUR_2017
rs115497794	rs115497794	chr6:31328974	chr6:31361197	A	G	Rheumatoid arthritis	EFO_0000685	Okada Y	24390342	European	2014	-0.2614	0.02966	5.3e-17	-	58284	14361	43923	18	log OR	Okada-Y_RA_EUR_2014
rs115497794	rs115497794	chr6:31328974	chr6:31361197	A	G	Rheumatoid arthritis	EFO_0000685	Okada Y	24390342	Mixed	2014	-0.2107	0.02522	6.8e-16	-	80799	19234	61565	22	log OR	Okada-Y_RA_Mixed_2014
rs2429642	rs2429642	chr6:31486962	chr6:31519185	G	A	Basophil count	EFO_0004586	Astle W	27863252	European	2016	-0.02152	0.004743	5.718e-06	-	173480	0	173480	2	IVNT	Astle-W_Blood-Cell-Traits_EUR_2016
rs2429642	rs2429642	chr6:31486962	chr6:31519185	G	A	Eosinophil count	EFO_0004586	Astle W	27863252	European	2016	-0.04274	0.004834	9.481e-19	-	173480	0	173480	2	IVNT	Astle-W_Blood-Cell-Traits_EUR_2016
rs2429642	rs2429642	chr6:31486962	chr6:31519185	G	A	Eosinophil percentage of granulocytes	EFO_0004586	Astle W	27863252	European	2016	-0.03231	0.004851	2.725e-11	-	173480	0	173480	2	IVNT	Astle-W_Blood-Cell-Traits_EUR_2016
rs2429642	rs2429642	chr6:31486962	chr6:31519185	G	A	Eosinophil percentage of white cells	EFO_0004586	Astle W	27863252	European	2016	-0.03069	0.004829	2.077e-10	-	173480	0	173480	2	IVNT	Astle-W_Blood-Cell-Traits_EUR_2016
rs2429642	rs2429642	chr6:31486962	chr6:31519185	G	A	Lymphocyte count	EFO_0004586	Astle W	27863252	European	2016	-0.05166	0.00488	3.439e-26	-	173480	0	173480	2	IVNT	Astle-W_Blood-Cell-Traits_EUR_2016
rs2429642	rs2429642	chr6:31486962	chr6:31519185	G	A	Lymphocyte percentage of white cells	EFO_0004586	Astle W	27863252	European	2016	-0.02497	0.004829	2.332e-07	-	173480	0	173480	2	IVNT	Astle-W_Blood-Cell-Traits_EUR_2016
rs2429642	rs2429642	chr6:31486962	chr6:31519185	G	A	Mean platelet volume	EFO_0004586	Astle W	27863252	European	2016	0.0326	0.004903	2.975e-11	+	173480	0	173480	2	IVNT	Astle-W_Blood-Cell-Traits_EUR_2016
rs2429642	rs2429642	chr6:31486962	chr6:31519185	G	A	Neutrophil percentage of granulocytes	EFO_0004586	Astle W	27863252	European	2016	0.03171	0.004851	6.349e-11	+	173480	0	173480	2	IVNT	Astle-W_Blood-Cell-Traits_EUR_2016
rs2429642	rs2429642	chr6:31486962	chr6:31519185	G	A	Neutrophil percentage of white cells	EFO_0004586	Astle W	27863252	European	2016	0.02461	0.004838	3.655e-07	+	173480	0	173480	2	IVNT	Astle-W_Blood-Cell-Traits_EUR_2016
rs2429642	rs2429642	chr6:31486962	chr6:31519185	G	A	Sum eosinophil basophil counts	EFO_0004586	Astle W	27863252	European	2016	-0.04337	0.004838	3.165e-19	-	173480	0	173480	2	IVNT	Astle-W_Blood-Cell-Traits_EUR_2016
rs2429642	rs2429642	chr6:31486962	chr6:31519185	G	A	White blood cell count	EFO_0004586	Astle W	27863252	European	2016	-0.03659	0.004858	4.996e-14	-	173480	0	173480	2	IVNT	Astle-W_Blood-Cell-Traits_EUR_2016
rs2429642	rs2429642	chr6:31486962	chr6:31519185	G	A	Primary sclerosing cholangitis	EFO_0004268	Ji S	27992413	European	2017	0.3639	0.042	7.463e-19	+	14890	2871	12019	3	log OR	Ji-S_PSC_EUR_2017
rs2429642	rs2429642	chr6:31486962	chr6:31519185	G	A	Arm fat-free mass left	-	Neale B	UKBB	European	2017	0.01479	0.002098	1.758e-12	+	331159	0	331159	1	IVNT	Neale-B_UKBB_EUR_2017
rs2429642	rs2429642	chr6:31486962	chr6:31519185	G	A	Arm fat-free mass right	-	Neale B	UKBB	European	2017	0.01394	0.002056	1.216e-11	+	331221	0	331221	1	IVNT	Neale-B_UKBB_EUR_2017
rs2429642	rs2429642	chr6:31486962	chr6:31519185	G	A	Arm predicted mass left	-	Neale B	UKBB	European	2017	0.01503	0.00209	6.421e-13	+	331146	0	331146	1	IVNT	Neale-B_UKBB_EUR_2017
rs2429642	rs2429642	chr6:31486962	chr6:31519185	G	A	Arm predicted mass right	-	Neale B	UKBB	European	2017	0.01385	0.002049	1.357e-11	+	331216	0	331216	1	IVNT	Neale-B_UKBB_EUR_2017
rs2429642	rs2429642	chr6:31486962	chr6:31519185	G	A	Basal metabolic rate	EFO_0007777	Neale B	UKBB	European	2017	0.01665	0.002188	2.752e-14	+	331307	0	331307	1	IVNT	Neale-B_UKBB_EUR_2017
rs2429642	rs2429642	chr6:31486962	chr6:31519185	G	A	Comparative height size at age 10	-	Neale B	UKBB	European	2017	0.02033	0.002253	1.83e-19	+	332021	0	332021	1	-	Neale-B_UKBB_EUR_2017
rs2429642	rs2429642	chr6:31486962	chr6:31519185	G	A	Diabetes diagnosed by doctor	EFO_0000400	Neale B	UKBB	European	2017	-0.00318	0.0007073	6.931e-06	-	336473	16183	320290	1	risk diff	Neale-B_UKBB_EUR_2017
rs2429642	rs2429642	chr6:31486962	chr6:31519185	G	A	Forced expiratory volume in 1-second	EFO_0004314	Neale B	UKBB	European	2017	0.01476	0.002828	1.775e-07	+	307638	0	307638	1	IVNT	Neale-B_UKBB_EUR_2017
rs2429642	rs2429642	chr6:31486962	chr6:31519185	G	A	Forced expiratory volume in 1-second, best measure	EFO_0004314	Neale B	UKBB	European	2017	0.01528	0.003104	8.617e-07	+	255492	0	255492	1	IVNT	Neale-B_UKBB_EUR_2017
rs2429642	rs2429642	chr6:31486962	chr6:31519185	G	A	Forced expiratory volume in 1-second, predicted	EFO_0004314	Neale B	UKBB	European	2017	0.01868	0.003708	4.735e-07	+	110423	0	110423	1	IVNT	Neale-B_UKBB_EUR_2017
rs2429642	rs2429642	chr6:31486962	chr6:31519185	G	A	Forced vital capacity	EFO_0004312	Neale B	UKBB	European	2017	0.0163	0.002681	1.207e-09	+	307638	0	307638	1	IVNT	Neale-B_UKBB_EUR_2017
rs2429642	rs2429642	chr6:31486962	chr6:31519185	G	A	Forced vital capacity, best measure	EFO_0004312	Neale B	UKBB	European	2017	0.01729	0.002939	4.02e-09	+	255492	0	255492	1	IVNT	Neale-B_UKBB_EUR_2017
rs2429642	rs2429642	chr6:31486962	chr6:31519185	G	A	Hand grip strength left	EFO_0006941	Neale B	UKBB	European	2017	0.0117	0.002379	8.797e-07	+	335821	0	335821	1	IVNT	Neale-B_UKBB_EUR_2017
rs2429642	rs2429642	chr6:31486962	chr6:31519185	G	A	Hand grip strength right	EFO_0006941	Neale B	UKBB	European	2017	0.01115	0.002384	2.916e-06	+	335842	0	335842	1	IVNT	Neale-B_UKBB_EUR_2017
rs2429642	rs2429642	chr6:31486962	chr6:31519185	G	A	Height	EFO_0004339	Neale B	UKBB	European	2017	0.03391	0.002344	1.974e-47	+	336474	0	336474	1	IVNT	Neale-B_UKBB_EUR_2017
rs2429642	rs2429642	chr6:31486962	chr6:31519185	G	A	Hip circumference	EFO_0005093	Neale B	UKBB	European	2017	0.01537	0.003267	2.555e-06	+	336601	0	336601	1	IVNT	Neale-B_UKBB_EUR_2017
rs2429642	rs2429642	chr6:31486962	chr6:31519185	G	A	Intestinal malabsorption	EFO_0009554	Neale B	UKBB	European	2017	0.0006901	0.0001423	1.233e-06	+	337199	624	336575	1	risk diff	Neale-B_UKBB_EUR_2017
rs2429642	rs2429642	chr6:31486962	chr6:31519185	G	A	Leg fat-free mass left	-	Neale B	UKBB	European	2017	0.01467	0.002173	1.471e-11	+	331258	0	331258	1	IVNT	Neale-B_UKBB_EUR_2017
rs2429642	rs2429642	chr6:31486962	chr6:31519185	G	A	Leg fat-free mass right	-	Neale B	UKBB	European	2017	0.01476	0.002172	1.067e-11	+	331285	0	331285	1	IVNT	Neale-B_UKBB_EUR_2017
rs2429642	rs2429642	chr6:31486962	chr6:31519185	G	A	Leg predicted mass left	-	Neale B	UKBB	European	2017	0.01439	0.002158	2.568e-11	+	331253	0	331253	1	IVNT	Neale-B_UKBB_EUR_2017
rs2429642	rs2429642	chr6:31486962	chr6:31519185	G	A	Leg predicted mass right	-	Neale B	UKBB	European	2017	0.01449	0.002158	1.857e-11	+	331285	0	331285	1	IVNT	Neale-B_UKBB_EUR_2017
rs2429642	rs2429642	chr6:31486962	chr6:31519185	G	A	Medication for cholesterol, blood pressure or diabetes: insulin	EFO_0007056	Neale B	UKBB	European	2017	-0.002517	0.0005675	9.174e-06	-	154702	2116	152586	1	risk diff	Neale-B_UKBB_EUR_2017
rs2429642	rs2429642	chr6:31486962	chr6:31519185	G	A	Mouth or teeth dental problems: mouth ulcers	-	Neale B	UKBB	European	2017	-0.004575	0.001004	5.207e-06	-	336138	34398	301740	1	risk diff	Neale-B_UKBB_EUR_2017
rs2429642	rs2429642	chr6:31486962	chr6:31519185	G	A	Self-reported malabsorption or coeliac disease	EFO_0001060	Neale B	UKBB	European	2017	0.001977	0.0002167	7.384e-20	+	337159	1452	335707	1	risk diff	Neale-B_UKBB_EUR_2017
rs2429642	rs2429642	chr6:31486962	chr6:31519185	G	A	Self-reported psoriasis	EFO_0000676	Neale B	UKBB	European	2017	0.002318	0.0003526	4.864e-11	+	337159	3871	333288	1	risk diff	Neale-B_UKBB_EUR_2017
rs2429642	rs2429642	chr6:31486962	chr6:31519185	G	A	Sitting height	EFO_0004339	Neale B	UKBB	European	2017	0.03184	0.00255	8.713e-36	+	336172	0	336172	1	IVNT	Neale-B_UKBB_EUR_2017
rs2429642	rs2429642	chr6:31486962	chr6:31519185	G	A	Trunk fat-free mass	-	Neale B	UKBB	European	2017	0.01914	0.002078	3.287e-20	+	331030	0	331030	1	IVNT	Neale-B_UKBB_EUR_2017
rs2429642	rs2429642	chr6:31486962	chr6:31519185	G	A	Trunk predicted mass	-	Neale B	UKBB	European	2017	0.01907	0.002071	3.396e-20	+	330995	0	330995	1	IVNT	Neale-B_UKBB_EUR_2017
rs2429642	rs2429642	chr6:31486962	chr6:31519185	G	A	Weight	EFO_0004338	Neale B	UKBB	European	2017	0.01523	0.002883	1.274e-07	+	336227	0	336227	1	IVNT	Neale-B_UKBB_EUR_2017
rs2429642	rs2429642	chr6:31486962	chr6:31519185	G	A	Whole body fat-free mass	-	Neale B	UKBB	European	2017	0.01731	0.002086	1.07e-16	+	331291	0	331291	1	IVNT	Neale-B_UKBB_EUR_2017
rs2429642	rs2429642	chr6:31486962	chr6:31519185	G	A	Whole body water mass	-	Neale B	UKBB	European	2017	0.01726	0.002089	1.44e-16	+	331315	0	331315	1	IVNT	Neale-B_UKBB_EUR_2017
rs2429642	rs2429642	chr6:31486962	chr6:31519185	G	A	Rheumatoid arthritis	EFO_0000685	Okada Y	24390342	European	2014	-0.1655	0.01938	7.6e-18	-	58284	14361	43923	18	log OR	Okada-Y_RA_EUR_2014
rs2429642	rs2429642	chr6:31486962	chr6:31519185	G	A	Rheumatoid arthritis	EFO_0000685	Okada Y	24390342	Mixed	2014	-0.1133	0.01602	1.9e-10	-	80799	19234	61565	22	log OR	Okada-Y_RA_Mixed_2014
rs3917412	rs3917412	chr1:169700502	chr1:169731361	T	C	Hair or balding pattern: pattern 4	EFO_0007822	Neale B	UKBB	European	2017	0.007774	0.001528	3.593e-07	+	154988	28389	126599	1	risk diff	Neale-B_UKBB_EUR_2017
rs4591347	rs4591347	chr2:113658705	chr2:112901128	C	T	Granulocyte count	EFO_0004586	Astle W	27863252	European	2016	-0.02258	0.005049	7.755e-06	-	173480	0	173480	2	IVNT	Astle-W_Blood-Cell-Traits_EUR_2016
rs4591347	rs4591347	chr2:113658705	chr2:112901128	C	T	Neutrophil count	EFO_0004586	Astle W	27863252	European	2016	-0.02258	0.005037	7.363e-06	-	173480	0	173480	2	IVNT	Astle-W_Blood-Cell-Traits_EUR_2016
rs4591347	rs4591347	chr2:113658705	chr2:112901128	C	T	Sum basophil neutrophil counts	EFO_0004586	Astle W	27863252	European	2016	-0.02243	0.005045	8.767e-06	-	173480	0	173480	2	IVNT	Astle-W_Blood-Cell-Traits_EUR_2016
rs4591347	rs4591347	chr2:113658705	chr2:112901128	C	T	Sum neutrophil eosinophil counts	EFO_0004586	Astle W	27863252	European	2016	-0.02273	0.005041	6.495e-06	-	173480	0	173480	2	IVNT	Astle-W_Blood-Cell-Traits_EUR_2016
rs6743376	rs6743376	chr2:113832333	chr2:113074756	A	C	Inflammatory biomarkers	EFO_0004812	Matteini AM	24182552	European	2013	0.13	0.01222	2e-26	+	-	-	-	-	unit increase	NHGRI-EBI_GWAS_Catalog
rs6734238	rs6734238	chr2:113841030	chr2:113083453	A	G	Granulocyte count	EFO_0004586	Astle W	27863252	European	2016	-0.0342	0.003646	6.736e-21	-	173480	0	173480	2	IVNT	Astle-W_Blood-Cell-Traits_EUR_2016
rs6734238	rs6734238	chr2:113841030	chr2:113083453	A	G	Granulocyte percentage of myeloid white cells	EFO_0004586	Astle W	27863252	European	2016	-0.01878	0.003627	2.233e-07	-	173480	0	173480	2	IVNT	Astle-W_Blood-Cell-Traits_EUR_2016
rs6734238	rs6734238	chr2:113841030	chr2:113083453	A	G	Hemoglobin concentration	EFO_0004586	Astle W	27863252	European	2016	0.01596	0.0036	9.254e-06	+	173480	0	173480	2	IVNT	Astle-W_Blood-Cell-Traits_EUR_2016
rs6734238	rs6734238	chr2:113841030	chr2:113083453	A	G	Lymphocyte percentage of white cells	EFO_0004586	Astle W	27863252	European	2016	0.02106	0.003617	5.824e-09	+	173480	0	173480	2	IVNT	Astle-W_Blood-Cell-Traits_EUR_2016
rs6734238	rs6734238	chr2:113841030	chr2:113083453	A	G	Mean corpuscular hemoglobin	EFO_0004586	Astle W	27863252	European	2016	0.01861	0.003592	2.192e-07	+	173480	0	173480	2	IVNT	Astle-W_Blood-Cell-Traits_EUR_2016
rs6734238	rs6734238	chr2:113841030	chr2:113083453	A	G	Mean corpuscular hemoglobin concentration	EFO_0004586	Astle W	27863252	European	2016	0.0168	0.003517	1.775e-06	+	173480	0	173480	2	IVNT	Astle-W_Blood-Cell-Traits_EUR_2016
rs6734238	rs6734238	chr2:113841030	chr2:113083453	A	G	Myeloid white cell count	EFO_0004586	Astle W	27863252	European	2016	-0.03357	0.003655	4.194e-20	-	173480	0	173480	2	IVNT	Astle-W_Blood-Cell-Traits_EUR_2016
rs6734238	rs6734238	chr2:113841030	chr2:113083453	A	G	Neutrophil count	EFO_0004586	Astle W	27863252	European	2016	-0.03391	0.003637	1.127e-20	-	173480	0	173480	2	IVNT	Astle-W_Blood-Cell-Traits_EUR_2016
rs6734238	rs6734238	chr2:113841030	chr2:113083453	A	G	Neutrophil percentage of white cells	EFO_0004586	Astle W	27863252	European	2016	-0.02285	0.003623	2.868e-10	-	173480	0	173480	2	IVNT	Astle-W_Blood-Cell-Traits_EUR_2016
rs6734238	rs6734238	chr2:113841030	chr2:113083453	A	G	Platelet count	EFO_0004586	Astle W	27863252	European	2016	-0.01977	0.003704	9.391e-08	-	173480	0	173480	2	IVNT	Astle-W_Blood-Cell-Traits_EUR_2016
rs6734238	rs6734238	chr2:113841030	chr2:113083453	A	G	Plateletcrit	EFO_0004586	Astle W	27863252	European	2016	-0.01858	0.003717	5.738e-07	-	173480	0	173480	2	IVNT	Astle-W_Blood-Cell-Traits_EUR_2016
rs6734238	rs6734238	chr2:113841030	chr2:113083453	A	G	Sum basophil neutrophil counts	EFO_0004586	Astle W	27863252	European	2016	-0.03382	0.003644	1.643e-20	-	173480	0	173480	2	IVNT	Astle-W_Blood-Cell-Traits_EUR_2016
rs6734238	rs6734238	chr2:113841030	chr2:113083453	A	G	Sum neutrophil eosinophil counts	EFO_0004586	Astle W	27863252	European	2016	-0.03439	0.00364	3.505e-21	-	173480	0	173480	2	IVNT	Astle-W_Blood-Cell-Traits_EUR_2016
rs6734238	rs6734238	chr2:113841030	chr2:113083453	A	G	White blood cell count	EFO_0004586	Astle W	27863252	European	2016	-0.03116	0.003639	1.109e-17	-	173480	0	173480	2	IVNT	Astle-W_Blood-Cell-Traits_EUR_2016
rs6734238	rs6734238	chr2:113841030	chr2:113083453	A	G	Total cholesterol	EFO_0004574	GLGC	24097068	European	2013	0.025	0.0053	2.747e-06	+	91559	0	91559	60	IVNT	GLGC_TC_EUR_2013
rs6734238	rs6734238	chr2:113841030	chr2:113083453	A	G	C reactive protein	NCIT_C64548	Dehghan A	21300955	European	2011	NA	NA	3.4e-13	NA	66185	-	-	-	-	GRASP
rs6734238	rs6734238	chr2:113841030	chr2:113083453	A	G	C reactive protein	NCIT_C64548	Reiner AP	22939635	Mixed	2012	NA	NA	9.3e-10	NA	11828	-	-	-	-	GRASP
rs6734238	rs6734238	chr2:113841030	chr2:113083453	A	G	IL1RA in plasma	NCIT_C3585	Tekola Ayele	22205395	African	2011	NA	NA	1e-06	NA	707	-	-	-	-	GRASP
rs6734238	rs6734238	chr2:113841030	chr2:113083453	A	G	White blood cell count	EFO_0004308	Reiner AP	21738479	Mixed	2011	NA	NA	7.41e-06	NA	16388	-	-	-	-	GRASP
rs6734238	rs6734238	chr2:113841030	chr2:113083453	A	G	C reactive protein	EFO_0004458	Reiner AP	22939635	Mixed	2012	-0.108	0.01763	9e-10	-	-	-	-	-	unit decrease	NHGRI-EBI_GWAS_Catalog
rs6734238	rs6734238	chr2:113841030	chr2:113083453	A	G	C reactive protein levels	EFO_0004458	Dehghan A	21300955	European	2011	-0.05	0.005887	2e-17	-	-	-	-	-	unit increase	NHGRI-EBI_GWAS_Catalog
rs6734238	rs6734238	chr2:113841030	chr2:113083453	A	G	C reactive protein levels or total cholesterol levels pleiotropy	EFO_0004574;EFO_0004458	Ligthart S	27286809	Unspecified	2016	NA	NA	6e-17	NA	-	-	-	-	-	NHGRI-EBI_GWAS_Catalog
rs6734238	rs6734238	chr2:113841030	chr2:113083453	A	G	Fibrinogen	EFO_0004623	Sabater Lleal M	23969696	Mixed	2013	0.009	0.001012	6e-19	+	-	-	-	-	unit decrease	NHGRI-EBI_GWAS_Catalog
rs6734238	rs6734238	chr2:113841030	chr2:113083453	A	G	Fibrinogen levels	EFO_0004623	de Vries PS	26561523	European	2015	NA	NA	7e-30	NA	-	-	-	-	-	NHGRI-EBI_GWAS_Catalog
rs6734238	rs6734238	chr2:113841030	chr2:113083453	A	G	Fibrinogen levels	EFO_0004623	de Vries PS	28107422	European	2017	NA	NA	2e-23	NA	-	-	-	-	unit increase	NHGRI-EBI_GWAS_Catalog
rs6734238	rs6734238	chr2:113841030	chr2:113083453	A	G	Fibrinogen levels	EFO_0004623	de Vries PS	28107422	European	2017	NA	NA	4e-24	NA	-	-	-	-	unit increase	NHGRI-EBI_GWAS_Catalog
rs6734238	rs6734238	chr2:113841030	chr2:113083453	A	G	White blood cell count	EFO_0004308	Keller MF	25096241	Mixed	2014	NA	NA	2e-08	NA	-	-	-	-	-	NHGRI-EBI_GWAS_Catalog
rs6734238	rs6734238	chr2:113841030	chr2:113083453	A	G	White blood cell count	EFO_0004308	Astle W	27863252	European	2016	-0.03116	0.003634	1e-17	-	-	-	-	-	unit increase	NHGRI-EBI_GWAS_Catalog
rs6734238	rs6734238	chr2:113841030	chr2:113083453	A	G	C reactive protein	NCIT_C64548	Dehghan A	21300955	European	2011	NA	NA	2e-17	NA	-	-	-	-	-	dbGaP
rs1491585	rs1491585	chr2:114003621	chr2:113246044	G	A	Hematocrit	EFO_0004586	Astle W	27863252	European	2016	0.01678	0.003624	3.657e-06	+	173480	0	173480	2	IVNT	Astle-W_Blood-Cell-Traits_EUR_2016
rs1491585	rs1491585	chr2:114003621	chr2:113246044	G	A	Hemoglobin concentration	EFO_0004586	Astle W	27863252	European	2016	0.01777	0.00364	1.043e-06	+	173480	0	173480	2	IVNT	Astle-W_Blood-Cell-Traits_EUR_2016
rs1491585	rs1491585	chr2:114003621	chr2:113246044	G	A	Lymphocyte count	EFO_0004586	Astle W	27863252	European	2016	-0.01695	0.003693	4.441e-06	-	173480	0	173480	2	IVNT	Astle-W_Blood-Cell-Traits_EUR_2016
rs1491585	rs1491585	chr2:114003621	chr2:113246044	G	A	White blood cell count	EFO_0004586	Astle W	27863252	European	2016	-0.01901	0.003678	2.348e-07	-	173480	0	173480	2	IVNT	Astle-W_Blood-Cell-Traits_EUR_2016
rs1491585	rs1491585	chr2:114003621	chr2:113246044	G	A	Duration of light diy	EFO_0008002	Neale B	UKBB	European	2017	-0.02386	0.005208	4.637e-06	-	168725	0	168725	1	IVNT	Neale-B_UKBB_EUR_2017
rs1491585	rs1491585	chr2:114003621	chr2:113246044	G	A	Hydrocele and spermatocele	EFO_1001189	Neale B	UKBB	European	2017	0.0004743	0.0001024	3.637e-06	+	337199	585	336614	1	risk diff	Neale-B_UKBB_EUR_2017
rs1491585	rs1491585	chr2:114003621	chr2:113246044	G	A	Mucinous ovarian cancer	-	Phelan M	28346442	European	2017	0.1795	0.03077	5.386e-09	+	42090	1149	40941	63	log OR	Phelan-M_Mucinous-Ovarian-Cancer_EUR_2017
rs1867868	rs1867868	chr2:114162983	chr2:113405406	C	T	Sleep duration	EFO_0005271	Neale B	UKBB	European	2017	0.008954	0.00188	1.913e-06	+	335410	0	335410	1	-	Neale-B_UKBB_EUR_2017
rs72687271	rs72687271	chr1:110491364	chr1:109948742	A	G	Platelet count	EFO_0004586	Astle W	27863252	European	2016	-0.03587	0.00735	1.061e-06	-	173480	0	173480	2	IVNT	Astle-W_Blood-Cell-Traits_EUR_2016
rs72687271	rs72687271	chr1:110491364	chr1:109948742	A	G	Plateletcrit	EFO_0004586	Astle W	27863252	European	2016	-0.03333	0.007378	6.278e-06	-	173480	0	173480	2	IVNT	Astle-W_Blood-Cell-Traits_EUR_2016
rs72687271	rs72687271	chr1:110491364	chr1:109948742	A	G	Cause of death: ill-defined sites within the digestive system	-	Neale B	UKBB	European	2017	0.006127	0.001287	1.974e-06	+	7637	12	7625	1	risk diff	Neale-B_UKBB_EUR_2017
rs11579145	rs11579145	chr1:110501597	chr1:109958975	A	G	Platelet count	EFO_0004586	Astle W	27863252	European	2016	-0.01746	0.003669	1.957e-06	-	173480	0	173480	2	IVNT	Astle-W_Blood-Cell-Traits_EUR_2016
rs11579145	rs11579145	chr1:110501597	chr1:109958975	A	G	Sitting height	EFO_0004339	Neale B	UKBB	European	2017	0.009543	0.001881	3.942e-07	+	336172	0	336172	1	IVNT	Neale-B_UKBB_EUR_2017
rs140223635	rs140223635	chr1:110543879	chr1:110001257	A	G	Home area population density: Scotland large urban area	-	Neale B	UKBB	European	2017	-0.004724	0.001024	3.953e-06	-	333997	18867	315130	1	risk diff	Neale-B_UKBB_EUR_2017
rs116675658	rs116675658	chr1:110613543	chr1:110070921	G	T	Injury of unspecified body region	EFO_0000546	Neale B	UKBB	European	2017	-0.0004588	0.0001027	7.973e-06	-	337199	108	337091	1	risk diff	Neale-B_UKBB_EUR_2017
rs41389847	rs41389847	chr17:34324617	chr17:35997581	T	C	Home area population density: Scotland large urban area	-	Neale B	UKBB	European	2017	0.006316	0.001364	3.639e-06	+	333997	18867	315130	1	risk diff	Neale-B_UKBB_EUR_2017
rs41389847	rs41389847	chr17:34324617	chr17:35997581	T	C	Self-reported herpes simplex	EFO_1002022	Neale B	UKBB	European	2017	0.0005594	0.0001255	8.379e-06	+	337159	132	337027	1	risk diff	Neale-B_UKBB_EUR_2017
rs854462	rs854462	chr17:34386090	chr17:36058726	G	A	Blood protein levels	EFO_0008140	Suhre K	28240269	European	2017	NA	NA	3e-47	NA	-	-	-	-	-	NHGRI-EBI_GWAS_Catalog
rs5757272	rs5757272	chr22:39157384	chr22:38761379	A	G	Pulse rate	EFO_0004326	Neale B	UKBB	European	2017	0.01366	0.002544	7.905e-08	+	317756	0	317756	1	IVNT	Neale-B_UKBB_EUR_2017
rs6589298	rs6589298	chr11:112384611	chr11:112513888	C	T	Heel bone mineral density	EFO_0009270	Neale B	UKBB	European	2017	-0.03449	0.00336	1.011e-24	-	194398	0	194398	1	IVNT	Neale-B_UKBB_EUR_2017
rs6589298	rs6589298	chr11:112384611	chr11:112513888	C	T	Heel bone mineral density left	EFO_0009270	Neale B	UKBB	European	2017	-0.04281	0.004496	1.729e-21	-	106254	0	106254	1	IVNT	Neale-B_UKBB_EUR_2017
rs6589298	rs6589298	chr11:112384611	chr11:112513888	C	T	Heel bone mineral density right	EFO_0009270	Neale B	UKBB	European	2017	-0.04561	0.004467	1.856e-24	-	106251	0	106251	1	IVNT	Neale-B_UKBB_EUR_2017
rs3736165	rs3736165	chr17:34900642	chr17:36544793	A	G	Immature fraction of reticulocytes	EFO_0004586	Astle W	27863252	European	2016	-0.01709	0.003616	2.268e-06	-	173480	0	173480	2	IVNT	Astle-W_Blood-Cell-Traits_EUR_2016
rs3736165	rs3736165	chr17:34900642	chr17:36544793	A	G	Arm fat mass left	-	Neale B	UKBB	European	2017	-0.017	0.002423	2.27e-12	-	331164	0	331164	1	IVNT	Neale-B_UKBB_EUR_2017
rs3736165	rs3736165	chr17:34900642	chr17:36544793	A	G	Arm fat mass right	-	Neale B	UKBB	European	2017	-0.01727	0.002422	1.012e-12	-	331226	0	331226	1	IVNT	Neale-B_UKBB_EUR_2017
rs3736165	rs3736165	chr17:34900642	chr17:36544793	A	G	Arm fat percentage left	-	Neale B	UKBB	European	2017	-0.01223	0.001871	6.391e-11	-	331198	0	331198	1	IVNT	Neale-B_UKBB_EUR_2017
rs3736165	rs3736165	chr17:34900642	chr17:36544793	A	G	Arm fat percentage right	-	Neale B	UKBB	European	2017	-0.01271	0.00188	1.351e-11	-	331249	0	331249	1	IVNT	Neale-B_UKBB_EUR_2017
rs3736165	rs3736165	chr17:34900642	chr17:36544793	A	G	Body fat percentage	EFO_0007800	Neale B	UKBB	European	2017	-0.01239	0.001895	6.208e-11	-	331117	0	331117	1	IVNT	Neale-B_UKBB_EUR_2017
rs3736165	rs3736165	chr17:34900642	chr17:36544793	A	G	Body mass index	EFO_0004340	Neale B	UKBB	European	2017	-0.01926	0.002445	3.378e-15	-	336107	0	336107	1	IVNT	Neale-B_UKBB_EUR_2017
rs3736165	rs3736165	chr17:34900642	chr17:36544793	A	G	Comparative body size at age 10	-	Neale B	UKBB	European	2017	-0.01042	0.001692	7.346e-10	-	331693	0	331693	1	-	Neale-B_UKBB_EUR_2017
rs3736165	rs3736165	chr17:34900642	chr17:36544793	A	G	Fluid intelligence score	-	Neale B	UKBB	European	2017	0.04442	0.009148	1.198e-06	+	108818	0	108818	1	-	Neale-B_UKBB_EUR_2017
rs3736165	rs3736165	chr17:34900642	chr17:36544793	A	G	Hip circumference	EFO_0005093	Neale B	UKBB	European	2017	-0.01266	0.002448	2.314e-07	-	336601	0	336601	1	IVNT	Neale-B_UKBB_EUR_2017
rs3736165	rs3736165	chr17:34900642	chr17:36544793	A	G	Illnesses of mother: none of the above, group 1	-	Neale B	UKBB	European	2017	0.006361	0.001272	5.689e-07	+	311264	129391	181873	1	risk diff	Neale-B_UKBB_EUR_2017
rs3736165	rs3736165	chr17:34900642	chr17:36544793	A	G	Impedance of arm left	-	Neale B	UKBB	European	2017	0.008149	0.001746	3.051e-06	+	331292	0	331292	1	IVNT	Neale-B_UKBB_EUR_2017
rs3736165	rs3736165	chr17:34900642	chr17:36544793	A	G	Impedance of arm right	-	Neale B	UKBB	European	2017	0.007899	0.001738	5.536e-06	+	331279	0	331279	1	IVNT	Neale-B_UKBB_EUR_2017
rs3736165	rs3736165	chr17:34900642	chr17:36544793	A	G	Impedance of whole body	-	Neale B	UKBB	European	2017	0.008991	0.001885	1.849e-06	+	331284	0	331284	1	IVNT	Neale-B_UKBB_EUR_2017
rs3736165	rs3736165	chr17:34900642	chr17:36544793	A	G	Leg fat mass left	-	Neale B	UKBB	European	2017	-0.01494	0.001954	2.075e-14	-	331275	0	331275	1	IVNT	Neale-B_UKBB_EUR_2017
rs3736165	rs3736165	chr17:34900642	chr17:36544793	A	G	Leg fat mass right	-	Neale B	UKBB	European	2017	-0.015	0.001976	3.185e-14	-	331293	0	331293	1	IVNT	Neale-B_UKBB_EUR_2017
rs3736165	rs3736165	chr17:34900642	chr17:36544793	A	G	Leg fat percentage left	-	Neale B	UKBB	European	2017	-0.01041	0.001546	1.621e-11	-	331278	0	331278	1	IVNT	Neale-B_UKBB_EUR_2017
rs3736165	rs3736165	chr17:34900642	chr17:36544793	A	G	Leg fat percentage right	-	Neale B	UKBB	European	2017	-0.0104	0.001566	3.033e-11	-	331296	0	331296	1	IVNT	Neale-B_UKBB_EUR_2017
rs3736165	rs3736165	chr17:34900642	chr17:36544793	A	G	Leg fat-free mass left	-	Neale B	UKBB	European	2017	-0.007212	0.001628	9.416e-06	-	331258	0	331258	1	IVNT	Neale-B_UKBB_EUR_2017
rs3736165	rs3736165	chr17:34900642	chr17:36544793	A	G	Leg predicted mass left	-	Neale B	UKBB	European	2017	-0.007187	0.001617	8.785e-06	-	331253	0	331253	1	IVNT	Neale-B_UKBB_EUR_2017
rs3736165	rs3736165	chr17:34900642	chr17:36544793	A	G	Maternal smoking around birth	EFO_0006527	Neale B	UKBB	European	2017	-0.005519	0.001227	6.864e-06	-	289727	88601	201126	1	risk diff	Neale-B_UKBB_EUR_2017
rs3736165	rs3736165	chr17:34900642	chr17:36544793	A	G	Qualifications: college or university degree	EFO_0004784	Neale B	UKBB	European	2017	0.0053	0.001159	4.804e-06	+	334070	106305	227765	1	risk diff	Neale-B_UKBB_EUR_2017
rs3736165	rs3736165	chr17:34900642	chr17:36544793	A	G	Trunk fat mass	EFO_0005409	Neale B	UKBB	European	2017	-0.01569	0.002489	2.932e-10	-	331093	0	331093	1	IVNT	Neale-B_UKBB_EUR_2017
rs3736165	rs3736165	chr17:34900642	chr17:36544793	A	G	Trunk fat percentage	-	Neale B	UKBB	European	2017	-0.01368	0.002272	1.76e-09	-	331113	0	331113	1	IVNT	Neale-B_UKBB_EUR_2017
rs3736165	rs3736165	chr17:34900642	chr17:36544793	A	G	Waist circumference	EFO_0004342	Neale B	UKBB	European	2017	-0.01623	0.002189	1.248e-13	-	336639	0	336639	1	IVNT	Neale-B_UKBB_EUR_2017
rs3736165	rs3736165	chr17:34900642	chr17:36544793	A	G	Weight	EFO_0004338	Neale B	UKBB	European	2017	-0.01333	0.00216	6.749e-10	-	336227	0	336227	1	IVNT	Neale-B_UKBB_EUR_2017
rs3736165	rs3736165	chr17:34900642	chr17:36544793	A	G	Whole body fat mass	-	Neale B	UKBB	European	2017	-0.01692	0.002412	2.314e-12	-	330762	0	330762	1	IVNT	Neale-B_UKBB_EUR_2017
rs4796217	rs4796217	chr17:34819191	chr17:36463349	C	T	MIP1b	NCIT_C82024;NCIT_C49748;NCIT_C20477	Melzer D	18464913	European	2008	NA	NA	3.87e-21	NA	1200	-	-	-	-	GRASP
rs4796217	rs4796217	chr17:34819191	chr17:36463349	C	T	MIP1b pgml	NCIT_C82024;NCIT_C49748;NCIT_C20477	Melzer D	18464913	European	2008	NA	NA	1.52e-23	NA	1200	-	-	-	-	GRASP
rs4796217	rs4796217	chr17:34819191	chr17:36463349	C	T	Macrophage inflammatory protein 1b	EFO_0008219	Wood	23696881	Mixed	2013	NA	NA	1.09e-21	NA	1210	-	-	-	-	GRASP
rs4796217	rs4796217	chr17:34819191	chr17:36463349	C	T	Protein quantitative trait loci	EFO_0004814	Melzer D	18464913	European	2008	NA	NA	4e-21	NA	-	-	-	-	-	NHGRI-EBI_GWAS_Catalog
rs4796217	rs4796217	chr17:34819191	chr17:36463349	C	T	Chemokine ccl4	-	Melzer D	18464913	European	2008	NA	NA	4e-21	NA	-	-	-	-	-	dbGaP
rs4573079	rs4573079	chr6:43934669	chr6:43966932	A	C	Treatment with perindopril+indapamide	EFO_0007056	Neale B	UKBB	European	2017	-0.0002128	4.679e-05	5.447e-06	-	337159	69	337090	1	risk diff	Neale-B_UKBB_EUR_2017
rs1857821	rs1857821	chr4:76881979	chr4:75960826	A	G	Aging	EFO_0001365	Shi	22445811	European	2012	NA	NA	5.12e-06	NA	1364	-	-	-	-	GRASP
rs78671428	rs78671428	chr19:10707400	chr19:10596724	G	T	High light scatter percentage of red cells	EFO_0004586	Astle W	27863252	European	2016	0.04355	0.006351	7.006e-12	+	173480	0	173480	2	IVNT	Astle-W_Blood-Cell-Traits_EUR_2016
rs78671428	rs78671428	chr19:10707400	chr19:10596724	G	T	High light scatter reticulocyte count	EFO_0004586	Astle W	27863252	European	2016	0.04445	0.006351	2.585e-12	+	173480	0	173480	2	IVNT	Astle-W_Blood-Cell-Traits_EUR_2016
rs78671428	rs78671428	chr19:10707400	chr19:10596724	G	T	Immature fraction of reticulocytes	EFO_0004586	Astle W	27863252	European	2016	0.03703	0.006288	3.878e-09	+	173480	0	173480	2	IVNT	Astle-W_Blood-Cell-Traits_EUR_2016
rs78671428	rs78671428	chr19:10707400	chr19:10596724	G	T	Platelet distribution width	EFO_0004586	Astle W	27863252	European	2016	0.0301	0.006378	2.373e-06	+	173480	0	173480	2	IVNT	Astle-W_Blood-Cell-Traits_EUR_2016
rs78671428	rs78671428	chr19:10707400	chr19:10596724	G	T	Reticulocyte count	EFO_0004586	Astle W	27863252	European	2016	0.03781	0.006363	2.816e-09	+	173480	0	173480	2	IVNT	Astle-W_Blood-Cell-Traits_EUR_2016
rs78671428	rs78671428	chr19:10707400	chr19:10596724	G	T	Reticulocyte fraction of red cells	EFO_0004586	Astle W	27863252	European	2016	0.0378	0.006359	2.785e-09	+	173480	0	173480	2	IVNT	Astle-W_Blood-Cell-Traits_EUR_2016
rs56114795	rs56114795	chr19:10868545	chr19:10757869	C	T	High light scatter percentage of red cells	EFO_0004586	Astle W	27863252	European	2016	0.06014	0.01236	1.141e-06	+	173480	0	173480	2	IVNT	Astle-W_Blood-Cell-Traits_EUR_2016
rs56114795	rs56114795	chr19:10868545	chr19:10757869	C	T	High light scatter reticulocyte count	EFO_0004586	Astle W	27863252	European	2016	0.05911	0.01236	1.72e-06	+	173480	0	173480	2	IVNT	Astle-W_Blood-Cell-Traits_EUR_2016
rs3097409	rs3097409	chr4:74743475	chr4:73877758	T	C	Granulocyte count	EFO_0004586	Astle W	27863252	European	2016	-0.02029	0.004249	1.786e-06	-	173480	0	173480	2	IVNT	Astle-W_Blood-Cell-Traits_EUR_2016
rs3097409	rs3097409	chr4:74743475	chr4:73877758	T	C	Granulocyte percentage of myeloid white cells	EFO_0004586	Astle W	27863252	European	2016	-0.01953	0.004229	3.879e-06	-	173480	0	173480	2	IVNT	Astle-W_Blood-Cell-Traits_EUR_2016
rs3097409	rs3097409	chr4:74743475	chr4:73877758	T	C	Myeloid white cell count	EFO_0004586	Astle W	27863252	European	2016	-0.01924	0.004259	6.266e-06	-	173480	0	173480	2	IVNT	Astle-W_Blood-Cell-Traits_EUR_2016
rs3097409	rs3097409	chr4:74743475	chr4:73877758	T	C	Neutrophil count	EFO_0004586	Astle W	27863252	European	2016	-0.02042	0.004237	1.441e-06	-	173480	0	173480	2	IVNT	Astle-W_Blood-Cell-Traits_EUR_2016
rs3097409	rs3097409	chr4:74743475	chr4:73877758	T	C	Neutrophil percentage of white cells	EFO_0004586	Astle W	27863252	European	2016	-0.01947	0.004221	3.964e-06	-	173480	0	173480	2	IVNT	Astle-W_Blood-Cell-Traits_EUR_2016
rs3097409	rs3097409	chr4:74743475	chr4:73877758	T	C	Sum basophil neutrophil counts	EFO_0004586	Astle W	27863252	European	2016	-0.02039	0.004244	1.552e-06	-	173480	0	173480	2	IVNT	Astle-W_Blood-Cell-Traits_EUR_2016
rs3097409	rs3097409	chr4:74743475	chr4:73877758	T	C	Sum neutrophil eosinophil counts	EFO_0004586	Astle W	27863252	European	2016	-0.02055	0.004242	1.27e-06	-	173480	0	173480	2	IVNT	Astle-W_Blood-Cell-Traits_EUR_2016
rs4778639	rs4778639	chr15:81600451	chr15:81308110	G	T	Lymphocyte count	EFO_0004586	Astle W	27863252	European	2016	0.02832	0.006266	6.17e-06	+	173480	0	173480	2	IVNT	Astle-W_Blood-Cell-Traits_EUR_2016
rs4778639	rs4778639	chr15:81600451	chr15:81308110	G	T	Comparative height size at age 10	-	Neale B	UKBB	European	2017	0.0148	0.002856	2.221e-07	+	332021	0	332021	1	-	Neale-B_UKBB_EUR_2017
rs4778639	rs4778639	chr15:81600451	chr15:81308110	G	T	Height	EFO_0004339	Neale B	UKBB	European	2017	0.01488	0.002972	5.506e-07	+	336474	0	336474	1	IVNT	Neale-B_UKBB_EUR_2017
rs7164258	rs7164258	chr15:81661346	chr15:81369005	A	G	Impedance of leg left	-	Neale B	UKBB	European	2017	0.01181	0.002614	6.173e-06	+	331296	0	331296	1	IVNT	Neale-B_UKBB_EUR_2017
rs8177751	rs8177751	chr10:6029759	chr10:5987796	T	A	Hayfever, allergic rhinitis or eczema	EFO_0003956;EFO_0005854;EFO_0000274	Neale B	UKBB	European	2017	0.006858	0.001467	2.922e-06	+	336782	77891	258891	1	risk diff	Neale-B_UKBB_EUR_2017
rs8177751	rs8177751	chr10:6029759	chr10:5987796	T	A	Self-reported eczema or dermatitis	EFO_0000274	Neale B	UKBB	European	2017	0.00272	0.0005525	8.537e-07	+	337159	8718	328441	1	risk diff	Neale-B_UKBB_EUR_2017
rs3850173	rs3850173	chr3:172273004	chr3:172555214	T	G	Cause of death: other specified place	-	Neale B	UKBB	European	2017	0.003051	0.0006686	5.126e-06	+	7637	9	7628	1	risk diff	Neale-B_UKBB_EUR_2017
rs234043	rs234043	chr3:172313367	chr3:172595577	T	C	Renal cell carcinoma	EFO_0000681	Scelo G	28598434	European	2017	NA	NA	1e-07	NA	-	-	-	-	log OR	NHGRI-EBI_GWAS_Catalog
rs28681527	rs28681527	chr4:123744364	chr4:122823209	C	G	Cause of death: cerebrum, except lobes and ventricles	-	Neale B	UKBB	European	2017	0.003171	0.0006751	2.685e-06	+	7637	6	7631	1	risk diff	Neale-B_UKBB_EUR_2017
rs28681527	rs28681527	chr4:123744364	chr4:122823209	C	G	Height	EFO_0004339	Neale B	UKBB	European	2017	0.01375	0.002556	7.426e-08	+	336474	0	336474	1	IVNT	Neale-B_UKBB_EUR_2017
rs28681527	rs28681527	chr4:123744364	chr4:122823209	C	G	Trunk fat-free mass	-	Neale B	UKBB	European	2017	0.01106	0.002266	1.065e-06	+	331030	0	331030	1	IVNT	Neale-B_UKBB_EUR_2017
rs28681527	rs28681527	chr4:123744364	chr4:122823209	C	G	Trunk predicted mass	-	Neale B	UKBB	European	2017	0.01088	0.002259	1.469e-06	+	330995	0	330995	1	IVNT	Neale-B_UKBB_EUR_2017
rs281431	rs281431	chr19:10389945	chr19:10279269	C	T	Arm fat-free mass left	-	Neale B	UKBB	European	2017	0.00923	0.001569	4.043e-09	+	331159	0	331159	1	IVNT	Neale-B_UKBB_EUR_2017
rs281431	rs281431	chr19:10389945	chr19:10279269	C	T	Arm fat-free mass right	-	Neale B	UKBB	European	2017	0.009342	0.001538	1.244e-09	+	331221	0	331221	1	IVNT	Neale-B_UKBB_EUR_2017
rs281431	rs281431	chr19:10389945	chr19:10279269	C	T	Arm predicted mass left	-	Neale B	UKBB	European	2017	0.008588	0.001563	3.932e-08	+	331146	0	331146	1	IVNT	Neale-B_UKBB_EUR_2017
rs281431	rs281431	chr19:10389945	chr19:10279269	C	T	Arm predicted mass right	-	Neale B	UKBB	European	2017	0.008693	0.001532	1.404e-08	+	331216	0	331216	1	IVNT	Neale-B_UKBB_EUR_2017
rs281431	rs281431	chr19:10389945	chr19:10279269	C	T	Basal metabolic rate	EFO_0007777	Neale B	UKBB	European	2017	0.008489	0.001636	2.133e-07	+	331307	0	331307	1	IVNT	Neale-B_UKBB_EUR_2017
rs281431	rs281431	chr19:10389945	chr19:10279269	C	T	Height	EFO_0004339	Neale B	UKBB	European	2017	0.00983	0.001754	2.075e-08	+	336474	0	336474	1	IVNT	Neale-B_UKBB_EUR_2017
rs281431	rs281431	chr19:10389945	chr19:10279269	C	T	Trunk fat-free mass	-	Neale B	UKBB	European	2017	0.00828	0.001555	1.004e-07	+	331030	0	331030	1	IVNT	Neale-B_UKBB_EUR_2017
rs281431	rs281431	chr19:10389945	chr19:10279269	C	T	Trunk predicted mass	-	Neale B	UKBB	European	2017	0.008233	0.00155	1.08e-07	+	330995	0	330995	1	IVNT	Neale-B_UKBB_EUR_2017
rs281431	rs281431	chr19:10389945	chr19:10279269	C	T	Whole body fat-free mass	-	Neale B	UKBB	European	2017	0.008189	0.001561	1.546e-07	+	331291	0	331291	1	IVNT	Neale-B_UKBB_EUR_2017
rs281431	rs281431	chr19:10389945	chr19:10279269	C	T	Whole body water mass	-	Neale B	UKBB	European	2017	0.008336	0.001563	9.646e-08	+	331315	0	331315	1	IVNT	Neale-B_UKBB_EUR_2017
rs2278442	rs2278442	chr19:10444826	chr19:10334150	A	G	Lymphocyte count	EFO_0004586	Astle W	27863252	European	2016	-0.0188	0.003764	5.86e-07	-	173480	0	173480	2	IVNT	Astle-W_Blood-Cell-Traits_EUR_2016
rs2278442	rs2278442	chr19:10444826	chr19:10334150	A	G	Plasma soluble intercellular adhesion molecule 1 ICAM 1 females	EFO_0004520	Pare G	18604267	European	2008	NA	NA	3.1e-11	NA	4570	-	-	-	-	GRASP
rs2278442	rs2278442	chr19:10444826	chr19:10334150	A	G	Soluble intercellular adhesion molecule 1 ICAM 1	EFO_0004520	Pare G	21533024	European	2011	NA	NA	2.7e-30	NA	22435	-	-	-	-	GRASP
rs2278442	rs2278442	chr19:10444826	chr19:10334150	A	G	Rheumatoid arthritis	EFO_0000685	Okada Y	24390342	European	2014	0.09531	0.01617	2.3e-08	+	58284	14361	43923	18	log OR	Okada-Y_RA_EUR_2014
rs2278442	rs2278442	chr19:10444826	chr19:10334150	A	G	Rheumatoid arthritis	EFO_0000685	Okada Y	24390342	Mixed	2014	0.07696	0.01662	2.5e-06	+	80799	19234	61565	22	log OR	Okada-Y_RA_Mixed_2014
rs113239947	rs113239947	chr6:31461956	chr6:31494179	A	T	Eosinophil count	EFO_0004586	Astle W	27863252	European	2016	-0.0226	0.004167	5.858e-08	-	173480	0	173480	2	IVNT	Astle-W_Blood-Cell-Traits_EUR_2016
rs113239947	rs113239947	chr6:31461956	chr6:31494179	A	T	Granulocyte count	EFO_0004586	Astle W	27863252	European	2016	-0.03941	0.004197	6.091e-21	-	173480	0	173480	2	IVNT	Astle-W_Blood-Cell-Traits_EUR_2016
rs113239947	rs113239947	chr6:31461956	chr6:31494179	A	T	Lymphocyte count	EFO_0004586	Astle W	27863252	European	2016	-0.04689	0.004208	7.786e-29	-	173480	0	173480	2	IVNT	Astle-W_Blood-Cell-Traits_EUR_2016
rs113239947	rs113239947	chr6:31461956	chr6:31494179	A	T	Mean platelet volume	EFO_0004586	Astle W	27863252	European	2016	-0.01985	0.004231	2.7e-06	-	173480	0	173480	2	IVNT	Astle-W_Blood-Cell-Traits_EUR_2016
rs113239947	rs113239947	chr6:31461956	chr6:31494179	A	T	Monocyte count	EFO_0004586	Astle W	27863252	European	2016	-0.03005	0.004175	6.104e-13	-	173480	0	173480	2	IVNT	Astle-W_Blood-Cell-Traits_EUR_2016
rs113239947	rs113239947	chr6:31461956	chr6:31494179	A	T	Myeloid white cell count	EFO_0004586	Astle W	27863252	European	2016	-0.04147	0.004208	6.497e-23	-	173480	0	173480	2	IVNT	Astle-W_Blood-Cell-Traits_EUR_2016
rs113239947	rs113239947	chr6:31461956	chr6:31494179	A	T	Neutrophil count	EFO_0004586	Astle W	27863252	European	2016	-0.03888	0.004186	1.547e-20	-	173480	0	173480	2	IVNT	Astle-W_Blood-Cell-Traits_EUR_2016
rs113239947	rs113239947	chr6:31461956	chr6:31494179	A	T	Red cell distribution width	EFO_0004586	Astle W	27863252	European	2016	-0.02105	0.004135	3.576e-07	-	173480	0	173480	2	IVNT	Astle-W_Blood-Cell-Traits_EUR_2016
rs113239947	rs113239947	chr6:31461956	chr6:31494179	A	T	Sum basophil neutrophil counts	EFO_0004586	Astle W	27863252	European	2016	-0.03899	0.004193	1.425e-20	-	173480	0	173480	2	IVNT	Astle-W_Blood-Cell-Traits_EUR_2016
rs113239947	rs113239947	chr6:31461956	chr6:31494179	A	T	Sum eosinophil basophil counts	EFO_0004586	Astle W	27863252	European	2016	-0.02318	0.004173	2.762e-08	-	173480	0	173480	2	IVNT	Astle-W_Blood-Cell-Traits_EUR_2016
rs113239947	rs113239947	chr6:31461956	chr6:31494179	A	T	Sum neutrophil eosinophil counts	EFO_0004586	Astle W	27863252	European	2016	-0.03922	0.00419	7.912e-21	-	173480	0	173480	2	IVNT	Astle-W_Blood-Cell-Traits_EUR_2016
rs113239947	rs113239947	chr6:31461956	chr6:31494179	A	T	White blood cell count	EFO_0004586	Astle W	27863252	European	2016	-0.05313	0.004188	7.069e-37	-	173480	0	173480	2	IVNT	Astle-W_Blood-Cell-Traits_EUR_2016
rs113239947	rs113239947	chr6:31461956	chr6:31494179	A	T	Primary sclerosing cholangitis	EFO_0004268	Ji S	27992413	European	2017	0.2508	0.037	2.723e-12	+	14890	2871	12019	3	log OR	Ji-S_PSC_EUR_2017
rs113239947	rs113239947	chr6:31461956	chr6:31494179	A	T	Rheumatoid arthritis	EFO_0000685	Okada Y	24390342	European	2014	-0.2614	0.01646	1.2e-48	-	58284	14361	43923	18	log OR	Okada-Y_RA_EUR_2014
rs113239947	rs113239947	chr6:31461956	chr6:31494179	A	T	Rheumatoid arthritis	EFO_0000685	Okada Y	24390342	Mixed	2014	-0.2614	0.01646	4.4e-52	-	80799	19234	61565	22	log OR	Okada-Y_RA_Mixed_2014
rs9675315	rs9675315	chr17:32541260	chr17:34214241	C	T	Qualifications: college or university degree	EFO_0004784	Neale B	UKBB	European	2017	-0.006407	0.001163	3.592e-08	-	334070	106305	227765	1	risk diff	Neale-B_UKBB_EUR_2017
rs1860180	rs1860180	chr17:32628064	chr17:34301045	G	A	Crohns disease	EFO_0000384	IBDGC	23128233	European	2012	NA	NA	4.2e-06	NA	14342	6299	8043	7	log OR	IBDGC_Chrons-Disease_EUR_2012
rs1860180	rs1860180	chr17:32628064	chr17:34301045	G	A	Crohns disease	EFO_0000384	IBDGC	26192919	European	2015	0.1025	0.0227	6.23e-06	+	20883	5956	14927	7	log OR	IBDGC_Chrons-Disease_EUR_2015
rs1143643	rs1143643	chr2:113588302	chr2:112830725	T	C	Allergic disease	EFO_0003785	Ferreira M	29083406	European	2017	-0.0309	0.006	2.808e-07	-	360838	180129	180709	13	log OR	Ferreira-M_Allergic-Disease_EUR_2017
rs1143643	rs1143643	chr2:113588302	chr2:112830725	T	C	Hayfever, allergic rhinitis or eczema	EFO_0003956;EFO_0005854;EFO_0000274	Neale B	UKBB	European	2017	-0.00538	0.001081	6.532e-07	-	336782	77891	258891	1	risk diff	Neale-B_UKBB_EUR_2017
rs1143643	rs1143643	chr2:113588302	chr2:112830725	T	C	No blood clot, bronchitis, emphysema, asthma, rhinitis, eczema or allergy diagnosed by doctor	-	Neale B	UKBB	European	2017	0.006652	0.001198	2.847e-08	+	336782	228530	108252	1	risk diff	Neale-B_UKBB_EUR_2017
rs78026016	rs78026016	chr1:169706082	chr1:169736941	A	G	Self-reported clotting disorder or excessive bleeding	EFO_0009314	Neale B	UKBB	European	2017	-0.0006427	0.0001272	4.401e-07	-	337159	320	336839	1	risk diff	Neale-B_UKBB_EUR_2017
rs1907702	rs1907702	chr12:88955469	chr12:88561692	A	G	Granulocyte count	EFO_0004586	Astle W	27863252	European	2016	-0.0205	0.004341	2.326e-06	-	173480	0	173480	2	IVNT	Astle-W_Blood-Cell-Traits_EUR_2016
rs1907702	rs1907702	chr12:88955469	chr12:88561692	A	G	High light scatter percentage of red cells	EFO_0004586	Astle W	27863252	European	2016	0.02055	0.004336	2.147e-06	+	173480	0	173480	2	IVNT	Astle-W_Blood-Cell-Traits_EUR_2016
rs1907702	rs1907702	chr12:88955469	chr12:88561692	A	G	Mean corpuscular hemoglobin	EFO_0004586	Astle W	27863252	European	2016	0.02898	0.004281	1.301e-11	+	173480	0	173480	2	IVNT	Astle-W_Blood-Cell-Traits_EUR_2016
rs1907702	rs1907702	chr12:88955469	chr12:88561692	A	G	Mean corpuscular volume	EFO_0004586	Astle W	27863252	European	2016	0.02597	0.004269	1.171e-09	+	173480	0	173480	2	IVNT	Astle-W_Blood-Cell-Traits_EUR_2016
rs1907702	rs1907702	chr12:88955469	chr12:88561692	A	G	Myeloid white cell count	EFO_0004586	Astle W	27863252	European	2016	-0.02087	0.004353	1.625e-06	-	173480	0	173480	2	IVNT	Astle-W_Blood-Cell-Traits_EUR_2016
rs1907702	rs1907702	chr12:88955469	chr12:88561692	A	G	Neutrophil count	EFO_0004586	Astle W	27863252	European	2016	-0.02144	0.004331	7.443e-07	-	173480	0	173480	2	IVNT	Astle-W_Blood-Cell-Traits_EUR_2016
rs1907702	rs1907702	chr12:88955469	chr12:88561692	A	G	Red blood cell count	EFO_0004586	Astle W	27863252	European	2016	-0.02393	0.004302	2.665e-08	-	173480	0	173480	2	IVNT	Astle-W_Blood-Cell-Traits_EUR_2016
rs1907702	rs1907702	chr12:88955469	chr12:88561692	A	G	Sum basophil neutrophil counts	EFO_0004586	Astle W	27863252	European	2016	-0.02161	0.004338	6.309e-07	-	173480	0	173480	2	IVNT	Astle-W_Blood-Cell-Traits_EUR_2016
rs1907702	rs1907702	chr12:88955469	chr12:88561692	A	G	Sum neutrophil eosinophil counts	EFO_0004586	Astle W	27863252	European	2016	-0.02036	0.004335	2.653e-06	-	173480	0	173480	2	IVNT	Astle-W_Blood-Cell-Traits_EUR_2016
rs1907702	rs1907702	chr12:88955469	chr12:88561692	A	G	White blood cell count	EFO_0004586	Astle W	27863252	European	2016	-0.0198	0.004334	4.937e-06	-	173480	0	173480	2	IVNT	Astle-W_Blood-Cell-Traits_EUR_2016
rs1907702	rs1907702	chr12:88955469	chr12:88561692	A	G	Malignant neoplasm of testis	EFO_1000566	Neale B	UKBB	European	2017	0.0003757	6.759e-05	2.718e-08	+	337199	177	337022	1	risk diff	Neale-B_UKBB_EUR_2017
rs1907702	rs1907702	chr12:88955469	chr12:88561692	A	G	Self-reported testicular cancer	EFO_0004281	Neale B	UKBB	European	2017	0.001137	0.0001257	1.465e-19	+	337159	614	336545	1	risk diff	Neale-B_UKBB_EUR_2017
rs7808457	rs7808457	chr7:22798265	chr7:22758646	A	T	Eosinophil count	EFO_0004586	Astle W	27863252	European	2016	-0.03005	0.003627	1.2e-16	-	173480	0	173480	2	IVNT	Astle-W_Blood-Cell-Traits_EUR_2016
rs7808457	rs7808457	chr7:22798265	chr7:22758646	A	T	Eosinophil percentage of granulocytes	EFO_0004586	Astle W	27863252	European	2016	-0.02208	0.003639	1.298e-09	-	173480	0	173480	2	IVNT	Astle-W_Blood-Cell-Traits_EUR_2016
rs7808457	rs7808457	chr7:22798265	chr7:22758646	A	T	Eosinophil percentage of white cells	EFO_0004586	Astle W	27863252	European	2016	-0.02511	0.003623	4.212e-12	-	173480	0	173480	2	IVNT	Astle-W_Blood-Cell-Traits_EUR_2016
rs7808457	rs7808457	chr7:22798265	chr7:22758646	A	T	Neutrophil percentage of granulocytes	EFO_0004586	Astle W	27863252	European	2016	0.02064	0.00364	1.428e-08	+	173480	0	173480	2	IVNT	Astle-W_Blood-Cell-Traits_EUR_2016
rs7808457	rs7808457	chr7:22798265	chr7:22758646	A	T	Sum eosinophil basophil counts	EFO_0004586	Astle W	27863252	European	2016	-0.02943	0.003631	5.323e-16	-	173480	0	173480	2	IVNT	Astle-W_Blood-Cell-Traits_EUR_2016
rs7808457	rs7808457	chr7:22798265	chr7:22758646	A	T	Asthma	EFO_0000270	Neale B	UKBB	European	2017	0.004049	0.0007912	3.105e-07	+	336782	38791	297991	1	risk diff	Neale-B_UKBB_EUR_2017
rs7808457	rs7808457	chr7:22798265	chr7:22758646	A	T	Self-reported asthma	EFO_0000270	Neale B	UKBB	European	2017	0.003883	0.0007927	9.672e-07	+	337159	39049	298110	1	risk diff	Neale-B_UKBB_EUR_2017
rs11677088	rs11677088	chr2:113835603	chr2:113078026	A	G	Myocardial infarction	EFO_0000612	CARDIoGRAMplusC4D	26343387	Mixed	2015	0.0486	0.01062	4.71e-06	+	167181	43677	123504	48	log OR	CARDIoGRAMplusC4D_MI_Mixed_2015
rs315930	rs315930	chr2:113869554	chr2:113111977	A	C	Granulocyte count	EFO_0004586	Astle W	27863252	European	2016	0.01855	0.003887	1.815e-06	+	173480	0	173480	2	IVNT	Astle-W_Blood-Cell-Traits_EUR_2016
rs315930	rs315930	chr2:113869554	chr2:113111977	A	C	Myeloid white cell count	EFO_0004586	Astle W	27863252	European	2016	0.01759	0.003897	6.329e-06	+	173480	0	173480	2	IVNT	Astle-W_Blood-Cell-Traits_EUR_2016
rs315930	rs315930	chr2:113869554	chr2:113111977	A	C	Neutrophil count	EFO_0004586	Astle W	27863252	European	2016	0.0186	0.003878	1.61e-06	+	173480	0	173480	2	IVNT	Astle-W_Blood-Cell-Traits_EUR_2016
rs315930	rs315930	chr2:113869554	chr2:113111977	A	C	Sum basophil neutrophil counts	EFO_0004586	Astle W	27863252	European	2016	0.01827	0.003885	2.549e-06	+	173480	0	173480	2	IVNT	Astle-W_Blood-Cell-Traits_EUR_2016
rs315930	rs315930	chr2:113869554	chr2:113111977	A	C	Sum neutrophil eosinophil counts	EFO_0004586	Astle W	27863252	European	2016	0.01916	0.003881	7.901e-07	+	173480	0	173480	2	IVNT	Astle-W_Blood-Cell-Traits_EUR_2016
rs28833215	rs28833215	chr4:74646006	chr4:73780289	A	G	Basophil percentage of granulocytes	EFO_0004586	Astle W	27863252	European	2016	0.01805	0.003554	3.83e-07	+	173480	0	173480	2	IVNT	Astle-W_Blood-Cell-Traits_EUR_2016
rs28833215	rs28833215	chr4:74646006	chr4:73780289	A	G	Eosinophil percentage of granulocytes	EFO_0004586	Astle W	27863252	European	2016	0.01702	0.00363	2.735e-06	+	173480	0	173480	2	IVNT	Astle-W_Blood-Cell-Traits_EUR_2016
rs28833215	rs28833215	chr4:74646006	chr4:73780289	A	G	Granulocyte count	EFO_0004586	Astle W	27863252	European	2016	-0.04264	0.003642	1.172e-31	-	173480	0	173480	2	IVNT	Astle-W_Blood-Cell-Traits_EUR_2016
rs28833215	rs28833215	chr4:74646006	chr4:73780289	A	G	Granulocyte percentage of myeloid white cells	EFO_0004586	Astle W	27863252	European	2016	-0.02784	0.003626	1.622e-14	-	173480	0	173480	2	IVNT	Astle-W_Blood-Cell-Traits_EUR_2016
rs28833215	rs28833215	chr4:74646006	chr4:73780289	A	G	Lymphocyte percentage of white cells	EFO_0004586	Astle W	27863252	European	2016	0.02889	0.003613	1.292e-15	+	173480	0	173480	2	IVNT	Astle-W_Blood-Cell-Traits_EUR_2016
rs28833215	rs28833215	chr4:74646006	chr4:73780289	A	G	Monocyte percentage of white cells	EFO_0004586	Astle W	27863252	European	2016	0.01933	0.003616	9.081e-08	+	173480	0	173480	2	IVNT	Astle-W_Blood-Cell-Traits_EUR_2016
rs28833215	rs28833215	chr4:74646006	chr4:73780289	A	G	Myeloid white cell count	EFO_0004586	Astle W	27863252	European	2016	-0.0419	0.003652	1.792e-30	-	173480	0	173480	2	IVNT	Astle-W_Blood-Cell-Traits_EUR_2016
rs28833215	rs28833215	chr4:74646006	chr4:73780289	A	G	Neutrophil count	EFO_0004586	Astle W	27863252	European	2016	-0.04295	0.003632	2.907e-32	-	173480	0	173480	2	IVNT	Astle-W_Blood-Cell-Traits_EUR_2016
rs28833215	rs28833215	chr4:74646006	chr4:73780289	A	G	Neutrophil percentage of granulocytes	EFO_0004586	Astle W	27863252	European	2016	-0.01983	0.003631	4.754e-08	-	173480	0	173480	2	IVNT	Astle-W_Blood-Cell-Traits_EUR_2016
rs28833215	rs28833215	chr4:74646006	chr4:73780289	A	G	Neutrophil percentage of white cells	EFO_0004586	Astle W	27863252	European	2016	-0.03309	0.003619	5.924e-20	-	173480	0	173480	2	IVNT	Astle-W_Blood-Cell-Traits_EUR_2016
rs28833215	rs28833215	chr4:74646006	chr4:73780289	A	G	Sum basophil neutrophil counts	EFO_0004586	Astle W	27863252	European	2016	-0.04295	0.003639	3.717e-32	-	173480	0	173480	2	IVNT	Astle-W_Blood-Cell-Traits_EUR_2016
rs28833215	rs28833215	chr4:74646006	chr4:73780289	A	G	Sum neutrophil eosinophil counts	EFO_0004586	Astle W	27863252	European	2016	-0.04275	0.003636	6.509e-32	-	173480	0	173480	2	IVNT	Astle-W_Blood-Cell-Traits_EUR_2016
rs28833215	rs28833215	chr4:74646006	chr4:73780289	A	G	White blood cell count	EFO_0004586	Astle W	27863252	European	2016	-0.03763	0.003637	4.318e-25	-	173480	0	173480	2	IVNT	Astle-W_Blood-Cell-Traits_EUR_2016
rs304653	rs304653	chr4:124080712	chr4:123159557	T	C	Height	EFO_0004339	GIANT	25282103	European	2014	-0.017	0.0035	7.2e-07	-	253035	0	253035	79	Z-score	GIANT_Height_EUR_2014
rs304653	rs304653	chr4:124080712	chr4:123159557	T	C	Arm fat-free mass left	-	Neale B	UKBB	European	2017	-0.01031	0.001807	1.136e-08	-	331159	0	331159	1	IVNT	Neale-B_UKBB_EUR_2017
rs304653	rs304653	chr4:124080712	chr4:123159557	T	C	Arm fat-free mass right	-	Neale B	UKBB	European	2017	-0.01063	0.001771	1.936e-09	-	331221	0	331221	1	IVNT	Neale-B_UKBB_EUR_2017
rs304653	rs304653	chr4:124080712	chr4:123159557	T	C	Arm predicted mass left	-	Neale B	UKBB	European	2017	-0.0104	0.0018	7.68e-09	-	331146	0	331146	1	IVNT	Neale-B_UKBB_EUR_2017
rs304653	rs304653	chr4:124080712	chr4:123159557	T	C	Arm predicted mass right	-	Neale B	UKBB	European	2017	-0.01036	0.001764	4.285e-09	-	331216	0	331216	1	IVNT	Neale-B_UKBB_EUR_2017
rs304653	rs304653	chr4:124080712	chr4:123159557	T	C	Basal metabolic rate	EFO_0007777	Neale B	UKBB	European	2017	-0.0112	0.001884	2.785e-09	-	331307	0	331307	1	IVNT	Neale-B_UKBB_EUR_2017
rs304653	rs304653	chr4:124080712	chr4:123159557	T	C	Height	EFO_0004339	Neale B	UKBB	European	2017	-0.01309	0.002019	9.138e-11	-	336474	0	336474	1	IVNT	Neale-B_UKBB_EUR_2017
rs304653	rs304653	chr4:124080712	chr4:123159557	T	C	Impedance of leg left	-	Neale B	UKBB	European	2017	0.01266	0.002591	1.032e-06	+	331296	0	331296	1	IVNT	Neale-B_UKBB_EUR_2017
rs304653	rs304653	chr4:124080712	chr4:123159557	T	C	Impedance of leg right	-	Neale B	UKBB	European	2017	0.01236	0.002571	1.519e-06	+	331301	0	331301	1	IVNT	Neale-B_UKBB_EUR_2017
rs304653	rs304653	chr4:124080712	chr4:123159557	T	C	Leg fat-free mass left	-	Neale B	UKBB	European	2017	-0.01068	0.001871	1.131e-08	-	331258	0	331258	1	IVNT	Neale-B_UKBB_EUR_2017
rs304653	rs304653	chr4:124080712	chr4:123159557	T	C	Leg fat-free mass right	-	Neale B	UKBB	European	2017	-0.01089	0.00187	5.845e-09	-	331285	0	331285	1	IVNT	Neale-B_UKBB_EUR_2017
rs304653	rs304653	chr4:124080712	chr4:123159557	T	C	Leg predicted mass left	-	Neale B	UKBB	European	2017	-0.01058	0.001859	1.259e-08	-	331253	0	331253	1	IVNT	Neale-B_UKBB_EUR_2017
rs304653	rs304653	chr4:124080712	chr4:123159557	T	C	Leg predicted mass right	-	Neale B	UKBB	European	2017	-0.01081	0.001858	5.959e-09	-	331285	0	331285	1	IVNT	Neale-B_UKBB_EUR_2017
rs304653	rs304653	chr4:124080712	chr4:123159557	T	C	Trunk fat-free mass	-	Neale B	UKBB	European	2017	-0.01188	0.00179	3.236e-11	-	331030	0	331030	1	IVNT	Neale-B_UKBB_EUR_2017
rs304653	rs304653	chr4:124080712	chr4:123159557	T	C	Trunk predicted mass	-	Neale B	UKBB	European	2017	-0.01175	0.001784	4.461e-11	-	330995	0	330995	1	IVNT	Neale-B_UKBB_EUR_2017
rs304653	rs304653	chr4:124080712	chr4:123159557	T	C	Whole body fat-free mass	-	Neale B	UKBB	European	2017	-0.01155	0.001797	1.286e-10	-	331291	0	331291	1	IVNT	Neale-B_UKBB_EUR_2017
rs304653	rs304653	chr4:124080712	chr4:123159557	T	C	Whole body water mass	-	Neale B	UKBB	European	2017	-0.01165	0.0018	9.732e-11	-	331315	0	331315	1	IVNT	Neale-B_UKBB_EUR_2017
