# Supplementary material for: Association of inflammatory cytokines with lung function, chronic lung diseases, and COVID-19
Source: iScience. 2024 Aug 9;27(10):110704. doi: 10.1016/j.isci.2024.110704 (PMC11417323; doi:10.1016/j.isci.2024.110704)
Supplement: Table S8. Sensitivity analysis excluding variants associated with somatometric indices or height in Phenoscanner, related to STAR Methods [file mmc9.xlsx]

## Sheet: S8. Sensitivity analysis
Supplementary table S8. Sensitivity analysis excluding variants associated with somatometric indices or height in Phenoscanner, related to STAR methods
cytokine	outcome	N of SNPs, initial analysis	N of SNPs associated with somatometric variables	rsid of SNPs associated with somatometric variables	Somatometric variables	N of SNPs associated with height	rsid of SNPs associated with height	IVW_BETA.initial analysis	IVW_P.initial analysis	SNPs.sensitivity analysis	IVW_BETA.sens	IVW_P.sens
IL-18	COPD	5	0			0
IL-18	FEV1	5	0			0
IL-18	FVC	5	0			0
IL1RA	FEV1	17	0			0
IL1RA	FVC	17	0			0
MCP3	FEV1	8	0			0
MCP3	FVC	8	0			0
MCSF	COVID infection	11	0			1	rs11579145	-0.06 (-0.1 to -0.03)	0.0001	10	-0.06 (-0.1 to -0.03)	0.00120041
MCSF	COVID hospitalization vs. population	11	0			1	rs11579145	-0.11 (-0.18 to -0.04)	0.00144204	10	-0.13 (-0.22 to -0.05)	0.00206911
MCSF	FVC	11	0			1	rs11579145	-0.02 (-0.04 to -0.01)	0.00230408	10	-0.02 (-0.04 to 0)	0.0718694
PDGFbb	FEV1	1	0			0
sICAM	COVID infection	22	1	rs62130043	weight, Hip circumference	3	rs57547494, rs62130043, rs78256348	-0.04 (-0.06 to -0.02)	0.000261924	19	-0.04 (-0.06 to -0.02)	8.92655e-05
sICAM	COVID hospitalization vs. population	22	1	rs62130043	weight, Hip circumference	3	rs57547494, rs62130043, rs78256348	-0.12 (-0.19 to -0.05)	0.000768327	19	-0.12 (-0.2 to -0.04)	0.00186815
sICAM	severe COVID	22	1	rs62130043	weight, Hip circumference	3	rs57547494, rs62130043, rs78256348	-0.2 (-0.31 to -0.1)	0.000142793	19	-0.2 (-0.32 to -0.09)	0.000522811
sVCAM	COVID hospitalization vs. population	1	0			0
TNF-a	Atopic Asthma	1	1	rs2429642	weight, Hip circumference	1	rs2429642	-0.98 (-1.34 to -0.62)	9.78e-08	0	-	-
CTACK	COPD (eQTL)	2	0
sICAM	Atopic Asthma (eQTL)	1	0
sICAM	FEV1/FVC (eQTL)	1	0
IL1RA	COPD (eQTL)	2	0
