# Supplementary material for: Association of inflammatory cytokines with lung function, chronic lung diseases, and COVID-19
Source: iScience. 2024 Aug 9;27(10):110704. doi: 10.1016/j.isci.2024.110704 (PMC11417323; doi:10.1016/j.isci.2024.110704)
Supplement: Table S9. Sensitivity analysis adjusting for the genetic correlation among variants, related to STAR Methods [file mmc10.xlsx]

## Sheet: S9. Sensitivity_LD
Supplementary table S9. Sensitivity analysis adjusting for the genetic correlation among variants, related to STAR methods
Exposure	Outcome	IVW Estimate.raw	IVW CILower.raw	IVW CIUpper.raw	IVW_Pvalue.raw	N of SNPs	IVW Estimate.corrected	IVW CILower.corrected	IVW CIUpper.corrected	IVW_Pvalue.corrected
IL-18	COPD	0.12166	0.0621003	0.18122	6.24042e-05	5	0.119632	0.0619786	0.177285	4.76291e-05
IL-18	FEV1	-0.0269465	-0.04107	-0.012823	0.00018442	5	-0.0290423	-0.0427223	-0.0153622	3.16953e-05
IL-18	FVC	-0.0250288	-0.0391522	-0.0109053	0.000514058	5	-0.0236217	-0.0373017	-0.00994161	0.000713564
IL1RA	FVC	0.0273425	0.0133496	0.0413354	0.000128236	17	0.0249136	0.0123717	0.0374555	9.88755e-05
IL1RA	FEV1	0.0257591	0.0085	0.0430182	0.00344198	17	0.0251393	0.00963143	0.0406472	0.00148688
MCP3	FVC	0.0109863	0.00384426	0.0181282	0.00257033	8	0.00895041	0.00252273	0.0153781	0.00634861
MCP3	FEV1	0.01027	0.00314502	0.017395	0.00472651	8	0.00755835	0.00115404	0.0139627	0.0207147
MCSF	COVID	-0.0639183	-0.0950179	-0.0328187	5.61877e-05	11	-0.0625287	-0.0957684	-0.029289	0.000226931
MCSF	FVC	-0.0245091	-0.0402695	-0.00874869	0.00230408	11	-0.0255788	-0.0424124	-0.00874528	0.00289952
MCSF	Hospitalized COVID vs. population	-0.109342	-0.176605	-0.0420792	0.00144204	11	-0.0948239	-0.166157	-0.0234906	0.00917689
PDFGbb	FEV1	0.147321	0.0423234	0.252319	0.00595953	1	0.147321	0.0423234	0.252319	0.00595953
sICAM	COVID vs. population	-0.0399972	-0.0614729	-0.0185215	0.000261924	22	-0.0351351	-0.0603299	-0.00994039	0.00627122
sICAM	Severe COVID vs. population	-0.203761	-0.308766	-0.0987559	0.000142793	22	-0.141155	-0.263649	-0.0186623	0.02391
sICAM	Hospitalized COVID vs. population	-0.121742	-0.192673	-0.0508107	0.000768327	22	-0.0953225	-0.177756	-0.0128889	0.0234261
sVCAM	Hospitalized COVID vs. population	-0.430258	-0.727056	-0.13346	0.00449305	1	-0.430258	-0.727056	-0.13346	0.00449305
TNF-a	Atopic asthma	-0.976761	-1.33589	-0.617629	9.78485e-08	1	-0.976761	-1.33589	-0.617629	9.78485e-08
