# Supplementary material for: Association of inflammatory cytokines with lung function, chronic lung diseases, and COVID-19
Source: iScience. 2024 Aug 9;27(10):110704. doi: 10.1016/j.isci.2024.110704 (PMC11417323; doi:10.1016/j.isci.2024.110704)
Supplement: Table S10. Sensitivity analysis for eQTL cytokines in lung tissue, related to STAR Methods [file mmc11.xlsx]

## Sheet: S10. eQTL lung tissue
Supplementary table S10. Sensitivity analysis for eQTL cytokines in lung tissue, related to STAR methods
Exposure	Outcome	N of SNPs	IVW Estimate	IVW CILower	IVW CIUpper	IVW_Pvalue
IL16	COVID vs. population	1	0.023954	-0.161623	0.209531	0.800276
IL18	COVID vs. population	2	-0.0171414	-0.0556617	0.0213789	0.383113
MIF	COVID vs. population	1	0.043705	-0.0173462	0.104756	0.160591
MIP1b	COVID vs. population	1	-0.0349096	-0.179374	0.109554	0.635768
IL16	Hospitalized COVID vs. population	1	0.0515249	-0.337389	0.440439	0.795123
IL18	Hospitalized COVID vs. population	2	-0.0371059	-0.122642	0.0484303	0.395192
MIF	Hospitalized COVID vs. population	1	0.12825	-0.0106678	0.267169	0.0703804
MIP1b	Hospitalized COVID vs. population	1	0.00637606	-0.314099	0.326851	0.968895
IL16	Hosp. vs. not hosp. COVID (v5)	1	-0.521475	-1.78475	0.741801	0.418478
IL18	Hosp. vs. not hosp. COVID (v5)	2	-0.10439	-0.36225	0.15347	0.427513
MIF	Hosp. vs. not hosp. COVID (v5)	1	0.130717	-0.284292	0.545725	0.537013
MIP1b	Hosp. vs. not hosp. COVID (v5)	1	0.516303	-0.461125	1.49373	0.300527
IL16	Very severe COVID vs. population	1	0.371015	-0.199815	0.941845	0.202701
IL18	Very severe COVID vs. population	2	-0.0325933	-0.15857	0.0933834	0.612091
MIF	Very severe COVID vs. population	1	0.0474661	-0.195195	0.290127	0.701437
MIP1b	Very severe COVID vs. population	1	0.0633098	-0.400435	0.527055	0.789029
IL16	Atopic Asthma	1	0.436755	0.0468716	0.826639	0.0281213
IL18	Atopic Asthma	3	0.00821556	-0.0775642	0.0939954	0.8511
MIF	Atopic Asthma	1	0.00462442	-0.109753	0.119002	0.936839
MIP1b	Atopic Asthma	1	-0.104475	-0.376866	0.167915	0.452206
IL16	Non-Atopic Asthma	1	0.287369	-0.0652449	0.639983	0.110197
IL18	Non-Atopic Asthma	3	0.0192327	-0.0583144	0.0967798	0.626899
MIF	Non-Atopic Asthma	1	-0.0819735	-0.185433	0.0214857	0.120439
MIP1b	Non-Atopic Asthma	1	-0.0224545	-0.268635	0.223726	0.858117
IL16	COPD	1	0.136015	-0.25823	0.530261	0.49892
IL18	COPD	1	0.125385	0.0394477	0.211321	0.0042411
MIF	COPD	1	-0.0135571	-0.141353	0.114239	0.835291
MIP1b	COPD	1	-0.025266	-0.330207	0.279675	0.870996
IL16	FVC	1	-0.0344828	-0.128351	0.0593852	0.471525
IL18	FVC	2	-0.0299083	-0.0489977	-0.0108189	0.0021351
MIF	FVC	1	0.0103292	-0.0200382	0.0406967	0.504985
MIP1b	FVC	1	0.0265957	-0.0463816	0.0995731	0.475051
IL16	FEV1	1	-0.0708812	-0.164749	0.0229868	0.138873
IL18	FEV1	2	-0.0323672	-0.0514193	-0.013315	0.000869331
MIF	FEV1	1	0.00774693	-0.0226205	0.0381144	0.617075
MIP1b	FEV1	1	0.0279255	-0.0424455	0.0982966	0.4367
IL16	FEV1/FVC	1	-0.0785441	-0.176167	0.0190787	0.114813
IL18	FEV1/FVC	2	-0.00522379	-0.0243489	0.0139014	0.592415
MIF	FEV1/FVC	1	0.00322789	-0.0271395	0.0335953	0.834969
MIP1b	FEV1/FVC	1	0.0159574	-0.0570199	0.0889348	0.668235
IL16	Peak Expiratory Flow	1	0.0498084	-0.051569	0.151186	0.335566
IL18	Peak Expiratory Flow	2	-0.0077327	-0.0281733	0.012708	0.458418
MIF	Peak Expiratory Flow	1	0.0103292	-0.0225688	0.0432273	0.538301
MIP1b	Peak Expiratory Flow	1	0.025266	-0.0529241	0.103456	0.526516
