# Supplementary material for: Association of inflammatory cytokines with lung function, chronic lung diseases, and COVID-19
Source: iScience. 2024 Aug 9;27(10):110704. doi: 10.1016/j.isci.2024.110704 (PMC11417323; doi:10.1016/j.isci.2024.110704)
Supplement: Table S11. Summary of the results from observational analysis in the UK Biobank, related to STAR Methods [file mmc12.xlsx]

## Sheet: S11. Obs. UK Biobank
Supplementary table S11. Summary of the results from observational analysis in the UK Biobank, related to STAR methods
		Observational analysis (UK Biobank)						Mendelian Randomization analysis
Exposure	Outcome	Estimate*	SE	P-value	Cases	N		MR-IVW, Beta (95%CI)	MR-IVW, P-value	Instrument	N SNPs
sICAM	Atopic asthma**	-0.0525212	0.0624783	0.400554	2778	54717		0.43 (0.21 to 0.65)	0.0001	eqtl	1
TNFa	Atopic asthma**	0.00683033	0.0471443	0.884805	2778	54717		-0.98 (-1.34 to -0.62)	9.78485e-08	pqtl	1
IL1ra	COPD	0.390214	0.0312214	7.6287e-36	2568	54717		-0.15 (-0.25 to -0.04)	0.007	eqtl	2
IL18	COPD	0.268475	0.0409551	5.5516e-11	2568	54717		0.12 (0.06 to 0.18)	0.0001	pqtl/eqtl	5
MCSF	Covid-19	0.50933	0.130167	9.11998e-05	591	54717		-0.11 (-0.18 to -0.04)	0.0014	pqtl	11
sICAM	Covid-19	0.420488	0.122556	0.000601399	591	54717		-0.12 (-0.19 to -0.05)	0.0008	pqtl/eqtl	22
sVCAM	Covid-19	0.296397	0.130713	0.0233565	591	54717		-0.43 (-0.73 to -0.13)	0.0045	pqtl/eqtl	1
sICAM	Covid-19 death	0.346867	0.24197	0.151712	149	54717		-0.2 (-0.31 to -0.1)	0.0001	pqtl/eqtl	22
IL1ra	FEV1	-0.0719231	0.00457281	1.32826e-55	54717	54717		0.03 (0.01 to 0.04)	0.0034	pqtl/eqtl	17
IL18	FEV1	-0.060709	0.00531979	3.98613e-30	54717	54717		-0.03 (-0.04 to -0.01)	0.0002	pqtl	5
MCP3	FEV1	-0.104197	0.0041929	1.80596e-135	54717	54717		0.01 (0 to 0.02)	0.0047	pqtl	8
IL1ra	FVC	-0.0907181	0.00613712	2.45941e-49	54717	54717		0.03 (0.01 to 0.04)	0.0001	pqtl/eqtl	17
IL18	FVC	-0.0791818	0.00713965	1.51184e-28	54717	54717		-0.03 (-0.04 to -0.01)	0.0005	pqtl	5
MCP3	FVC	-0.134115	0.00562996	1.04507e-124	54717	54717		0.01 (0 to 0.02)	0.0026	pqtl	8
MCSF	FVC	-0.128825	0.0124136	3.32663e-25	54717	54717		-0.02 (-0.04 to -0.01)	0.0023	pqtl/eqtl	11
*adjusted for age, sex, Body Mass Index (BMI), smoking status, packyears, smoking status_x_packyears
**Prevalent and incident atopic asthma cases
COPD: Chronic obstructive pulmonary disease
eQTL: expression quantitative trait locus
FEV1: Forced expiratory volume
FVC: Forced vital capacity
IL-18: interleukin-18
IL1-ra: interleukin-1 receptor antagonist
IVW: Inverse-variance weighted
MCSF: macrophage colony-stimulating factor
MCP3: monocyte chemotactic protein-3
MR: Mendelian Randomization
pQTL: protein quantitative trait locus
SE: Standard error
sICAM: soluble intercellular adhesion molecule 1
SNPs: Single nucleotide polymorphisms
sVCAM: soluble vascular cell adhesion molecule-1
TNFa: tumour necrosis factor alfa
