# Supplementary material for: Association of inflammatory cytokines with lung function, chronic lung diseases, and COVID-19
Source: iScience. 2024 Aug 9;27(10):110704. doi: 10.1016/j.isci.2024.110704 (PMC11417323; doi:10.1016/j.isci.2024.110704)
Supplement: Table S12. Source of GX, related to STAR Methods [file mmc13.xlsx]

## Sheet: S12. Source of GX
Supplementary Table S12. Source of GX, related to STAR methods
cytokine	Gene name	Gene ensemble	Chr	Chrom_start_hg19	Chrom_end_hg19	Source of GWAS	GWAS sample size
MCP3	CCL7	ENSG00000108688	17	32597235	32599261	Sun	3301
TNF-b	LTA	ENSG00000226979	6	31539876	31542100	Sun	3301
IL-5*	IL5	ENSG00000113525	5	131877136	131879214	Finnish	3364
IL-7	IL7	ENSG00000104432	8	79645007	79717758	Finnish	3409
RANTES	CCL5	ENSG00000271503	17	34198496	34207377	Finnish	3421
IL-2*	IL2	ENSG00000109471	4	123372626	123377650	Finnish	3475
MIF	MIF	ENSG00000240972	22	24236565	24237409	Finnish	3494
bNGF	NGF	ENSG00000134259	1	115828537	115880857	Finnish	3531
IL-13*	IL13	ENSG00000169194	5	131993865	131996801	Finnish	3557
CTACK	CCL27	ENSG00000213927	9	34661893	34662689	Finnish	3631
IL-9*	IL9	ENSG00000145839	5	135227935	135231516	Finnish	3634
MIG	CXCL9	ENSG00000138755	4	76922623	76928641	Finnish	3685
IL-1a	IL1A	ENSG00000115008	2	113531492	113542971	Finnish	5014
activePAI	SERPINE1	ENSG00000106366	7	100770370	100782547	Finnish	5199
sICAM	ICAM1	ENSG00000090339	19	10381517	10397291	Finnish	5199
sVCAM	VCAM1	ENSG00000162692	1	101185196	101204601	Finnish	5199
SDF1a*	CXCL12	ENSG00000107562	10	44872510	44880545	Finnish	5998
GROa	CXCL1	ENSG00000163739	4	74735109	74737019	Finnish + Sun	6806
SCGFb	CLEC11A	ENSG00000105472	19	51226605	51228981	Finnish + Sun	6983
FGFBasic	FGF2	ENSG00000138685	4	123747863	123819390	Finnish	7565
IL-10*	IL10	ENSG00000136634	1	206940948	206945839	Finnish	7681
IFNg*	IFNG	ENSG00000111537	12	68548550	68553521	Finnish	7701
GCSF*	CSF3	ENSG00000108342	17	38171614	38174066	Finnish	7904
IL12p70	IL12A	ENSG00000168811	3	159706623	159713806	Finnish	8270
IL12p70	IL12B	ENSG00000113302	5	158741791	158757481	Finnish	8270
IL-1b*	IL1B	ENSG00000125538	2	113587337	113594356	Finnish	8376
TNF-a	TNF	ENSG00000232810	6	31543344	31546112	Finnish	8522
IL-1ra	IL1RN	ENSG00000136689	2	113885138	113891593	SCALLOP	17747
IP-10	CXCL10	ENSG00000169245	4	76942269	76944689	Finnish	8757
Eotaxin	CCL11	ENSG00000172156	17	32612687	32615199	Finnish + Sun	11454
IL-17*	IL17A	ENSG00000112115	6	52051185	52055436	Finnish	12831
IL-4*	IL4	ENSG00000113520	5	132009678	132018370	Finnish	13183
IL-2ra	IL2RA	ENSG00000134460	10	6052657	6104333	Finnish	3677
IL-6	IL6	ENSG00000136244	7	22766766	22771621	SCALLOP	17747
IL-8	CXCL8	ENSG00000169429	4	74606223	74609433	SCALLOP	17747
MCSF	CSF1	ENSG00000184371	1	110453233	110473616	SCALLOP	17747
MIP1a	CCL3	ENSG00000277632	17	34415603	34417506	SCALLOP	17747
PDGFbb	PDGFB	ENSG00000100311	22	39619685	39640957	SCALLOP	17747
sCD40L*	CD40LG	ENSG00000102245	X	135730336	135742549	SCALLOP	17747
SCF	KITLG	ENSG00000049130	12	88886570	88974250	SCALLOP	17747
IL-16	IL16	ENSG00000172349	15	81517640	81605104	Finnish + SCALLOP	21230
IL-18	IL18	ENSG00000150782	11	112013974	112034840	Finnish + SCALLOP	21383
SeSelectin	SELE	ENSG00000007908	1	169691781	169703220	Finnish + SCALLOP†	22946
TRAIL	TNFSF10	ENSG00000121858	3	172223298	172241297	Finnish + SCALLOP	25933
MIP1b	CCL4	ENSG00000275302	17	34431220	34433014	Finnish + SCALLOP	25990
HGF	HGF	ENSG00000019991	7	81331444	81399452	Finnish + SCALLOP	26039
VEGF	VEGFA	ENSG00000112715	6	43737946	43754223	Finnish + SCALLOP	29902
MCP1	CCL2	ENSG00000108691	17	32582296	32584220	Finnish + SCALLOP	31112
*No instruments were found based using either pQTL eQTL definition.
†Based on the eQTL definition no instruments were available from the Finnish + SCALLOP meta-analysis, hence data from the Finnish + Sun meta-analysis were used (n=8,500).
