# Supplementary material for: Association of inflammatory cytokines with lung function, chronic lung diseases, and COVID-19
Source: iScience. 2024 Aug 9;27(10):110704. doi: 10.1016/j.isci.2024.110704 (PMC11417323; doi:10.1016/j.isci.2024.110704)
Supplement: Table S13. GX instruments, related to STAR Methods [file mmc14.xlsx]

## Sheet: S13. GX Instruments
Supplementary Table S13. GX instruments, related to STAR methods
id.exposure	rsid	chr_name	chrom_start	EA_exposure	NEA_exposure	BETA_exposure	SE_exposure	P	R2	Fstat	Definition
MIP1b	rs117086316	17	34070299	a	g	-0.078	0.0186	2.69e-05	0.000921042	10.6405	pQTL
MIP1b	rs62078170	17	34110979	t	g	-0.0773	0.0148	1.924e-07	0.00151616	17.5261	pQTL
MIP1b	rs8064395	17	34272942	a	c	-0.1074	0.0141	3.248e-14	0.00204667	23.6711	pQTL
MIP1b	rs2526333	17	34286745	t	c	0.1042	0.0122	1.815e-17	0.00303527	35.1398	pQTL
MIP1b	rs7222922	17	34335694	t	c	0.1129	0.014	8.423e-16	0.0028492	32.9794	pQTL
MIP1b	rs1005107	17	34340592	t	c	-0.0854	0.0161	1.218e-07	0.00132908	15.3606	pQTL
MIP1b	rs854633	17	34374462	t	c	-0.0627	0.0083	5.485e-14	0.00183236	21.1879	pQTL
MIP1b	rs60516659	17	34403297	a	g	0.1199	0.0149	7.359e-16	0.00236657	27.3798	pQTL
MIP1b	rs1634503	17	34421139	a	g	-0.0752	0.0097	9.538e-15	0.00216242	25.0127	pQTL
MIP1b	rs34845581	17	34471570	a	g	-0.1938	0.0337	9.074e-09	0.00581102	67.4629	pQTL
MIP1b	rs8064426	17	34819750	a	g	-0.4523	0.0116	0	0.0601021	738.057	pQTL
MIP1b	rs868340	17	34832620	a	t	-0.148	0.0078	3.551e-80	0.0107858	125.847	pQTL
MIP1b	rs79010839	17	34901949	t	c	0.1154	0.0195	3.017e-09	0.00156293	18.0676	pQTL
MIP1b	rs117010890	17	34916971	t	c	-0.2044	0.0259	3.172e-15	0.00555444	64.4674	pQTL
GROa	rs75495477	4	74455628	a	g	-0.1704	0.0363	2.609e-06	0.00376052	25.6832	pQTL
GROa	rs34700776	4	74527305	t	g	0.092	0.0198	3.375e-06	0.00401084	27.3997	pQTL
GROa	rs17202249	4	74617243	t	c	0.2445	0.0554	1.038e-05	0.010124	69.5879	pQTL
GROa	rs6815457	4	74714003	a	g	-0.1577	0.0216	3.046e-13	0.00895755	61.4981	pQTL
GROa	rs1366949	4	74739076	t	g	-0.6282	0.0221	9.34e-178	0.130803	1023.91	pQTL
GROa	rs34858592	4	74749301	a	g	0.2162	0.0346	3.901e-10	0.0114633	78.901	pQTL
GROa	rs6853814	4	74811622	t	c	-0.1399	0.0301	3.432e-06	0.004023	27.4831	pQTL
GROa	rs72855280	4	74835131	a	c	0.8259	0.0443	1.232e-77	0.0871656	649.707	pQTL
GROa	rs3775488	4	74862852	t	c	-0.1014	0.0226	7.225e-06	0.00452552	30.9316	pQTL
GROa	rs79320966	4	74988426	a	c	0.2012	0.0419	1.541e-06	0.00425845	29.0984	pQTL
GROa	rs11724468	4	75086421	a	g	-0.0926	0.022	2.462e-05	0.00331923	22.6592	pQTL
Eotaxin	rs12450911	17	32604425	a	g	0.1027	0.0202	3.587e-07	0.00299035	34.3482	pQTL
Eotaxin	rs28481802	17	32676872	a	g	0.0811	0.0175	3.653e-06	0.00259515	29.797	pQTL
IL16	rs61180346	15	81339250	a	t	0.0538	0.0136	7.539e-05	0.00060381	12.8254	pQTL
IL16	rs35254208	15	81481945	a	t	-0.0407	0.0077	1.386e-07	0.00050139	10.6489	pQTL
IL16	rs75824993	15	81494541	a	c	-0.1077	0.0092	8.973e-32	0.00173659	36.9285	pQTL
IL16	rs4128767	15	81543407	a	g	-0.0506	0.0047	2.122e-27	0.00112515	23.9115	pQTL
IL16	rs4778890	15	81589648	c	g	0.448	0.0089	0	0.0218248	473.635	pQTL
IL16	rs3848180	15	81596590	t	g	0.0991	0.0041	1.1e-129	0.00486189	103.712	pQTL
IL16	rs4778893	15	81611253	a	g	-0.0629	0.0067	3.93e-21	0.00121238	25.7676	pQTL
IL16	rs58484457	15	81769674	t	c	0.035	0.0048	2.471e-13	0.000496386	10.5425	pQTL
HGF	rs5745687	7	81359051	t	c	-0.3008	0.0405	1.086e-13	0.00967873	113.283	pQTL
IL18	rs71478720	11	112009605	t	c	-0.26	0.0273	1.669e-21	0.0230255	163.445	pQTL
IL18	rs1534115	11	112210999	a	g	-0.1485	0.0251	3.292e-09	0.00992371	69.5107	pQTL
IL18	rs55772679	11	112235908	t	c	-0.1337	0.0239	2.217e-08	0.00886641	62.0386	pQTL
IL18	rs76785871	11	112387246	a	g	-0.1489	0.0369	5.455e-05	0.00331937	23.0965	pQTL
IL18	rs10789893	11	112391048	t	c	0.1132	0.0247	4.584e-06	0.00545446	38.0342	pQTL
TRAIL	rs11710938	3	172002454	t	c	-0.1034	0.0249	3.206e-05	0.00191421	22.0269	pQTL
TRAIL	rs16845310	3	172020156	a	g	-0.0784	0.0181	1.515e-05	0.00225246	25.9279	pQTL
TRAIL	rs9849338	3	172126476	a	c	-0.0767	0.0162	2.221e-06	0.00254785	29.3368	pQTL
TRAIL	rs76344120	3	172192313	t	c	-0.0818	0.0001	0	0.000990568	11.388	pQTL
TRAIL	rs3136594	3	172230584	a	g	-0.1351	0.0172	4.229e-15	0.00766876	88.7564	pQTL
TRAIL	rs13074711	3	172267803	t	c	0.1556	0.0227	6.443e-12	0.0049021	56.578	pQTL
TRAIL	rs234060	3	172295283	t	c	-0.0735	0.0187	8.662e-05	0.00215123	24.7601	pQTL
VEGF	rs2782256	6	43688343	a	g	0.0413	0.0087	1.986e-06	0.000811342	24.2788	pQTL
VEGF	rs9462937	6	43846430	t	g	0.0481	0.0101	2.073e-06	0.000958916	28.6991	pQTL
VEGF	rs72863966	6	43872093	a	c	-0.0637	0.0095	2.026e-11	0.00157455	47.1533	pQTL
VEGF	rs9472153	6	43882612	a	g	0.0447	0.0087	2.866e-07	0.000977982	29.2703	pQTL
VEGF	rs34644314	6	43888210	c	g	0.0681	0.0163	2.91e-05	0.000528016	15.796	pQTL
VEGF	rs62401231	6	43898150	a	g	0.0786	0.0088	5.116e-19	0.00277661	83.2518	pQTL
VEGF	rs80075573	6	43924058	a	t	0.1638	0.0159	5.303e-25	0.00401693	120.591	pQTL
VEGF	rs4349808	6	43924774	t	c	0.2616	0.0084	1.96e-212	0.0338655	1048.07	pQTL
VEGF	rs75116661	6	43925775	a	c	-0.1456	0.017	1.122e-17	0.00393072	117.992	pQTL
VEGF	rs78135777	6	43933264	a	g	0.2252	0.0194	3.603e-31	0.00551483	165.808	pQTL
VEGF	rs9381268	6	43933895	t	c	0.1107	0.0126	1.263e-18	0.00574307	172.71	pQTL
VEGF	rs17209449	6	43935267	c	g	-0.1235	0.0141	2.167e-18	0.00212921	63.7991	pQTL
VEGF	rs12214523	6	43939958	t	c	0.0564	0.0086	5.447e-11	0.00158958	47.6041	pQTL
VEGF	rs1631155	6	43951967	a	g	0.0868	0.0097	3.297e-19	0.00262508	78.6964	pQTL
VEGF	rs7765264	6	43974807	a	g	0.087	0.0155	2.034e-08	0.000875059	26.1872	pQTL
VEGF	rs9394981	6	44008747	a	g	0.0479	0.0088	5.002e-08	0.00104382	31.2428	pQTL
VEGF	rs77518248	6	44087957	t	c	0.0993	0.018	3.566e-08	0.000949161	28.4069	pQTL
VEGF	rs9381291	6	44105715	t	g	0.0381	0.0086	8.568e-06	0.000679567	20.3329	pQTL
VEGF	rs7763358	6	44139869	t	c	0.0578	0.0143	5.136e-05	0.000455577	13.628	pQTL
VEGF	rs7761137	6	44151490	a	g	0.0452	0.0098	3.644e-06	0.000713857	21.3596	pQTL
VEGF	rs1128930	6	44200325	a	c	-0.0403	0.0087	3.465e-06	0.000760313	22.7507	pQTL
CTACK	rs75842242	9	34587241	c	a	0.1724	0.0409	2.465e-05	0.00390589	14.2301	pQTL
CTACK	rs2070074	9	34649442	g	a	-0.4402	0.0372	2.316e-32	0.042755	162.088	pQTL
CTACK	rs867811	9	34663798	c	t	-0.1853	0.0258	7.446e-13	0.0134615	49.5185	pQTL
MIG	rs55876513	4	76883698	g	t	-0.1638	0.0254	1.048e-10	0.0111143	41.3941	pQTL
RANTES	rs2251660	17	34252537	c	a	-0.1831	0.0356	2.617e-07	0.00908519	31.3471	pQTL
MIF	rs2330634	22	24250795	g	c	-0.1549	0.0248	4.498e-10	0.011232	39.6676	pQTL
IL2ra	rs140148883	10	5795575	g	a	-0.4024	0.0937	1.755e-05	0.0155301	57.9734	pQTL
IL2ra	rs676063	10	5986900	g	t	0.1462	0.0354	3.663e-05	0.00608018	22.4814	pQTL
IL2ra	rs7898286	10	6009462	g	t	-0.1186	0.0252	2.513e-06	0.00658449	24.3584	pQTL
IL2ra	rs12722588	10	6060433	c	t	0.3344	0.0334	1.561e-23	0.0255114	96.2087	pQTL
IL2ra	rs12722497	10	6095928	c	a	-0.6285	0.0482	6.941e-39	0.0930403	376.999	pQTL
IL2ra	rs7077067	10	6132692	c	t	0.1109	0.024	3.719e-06	0.00594612	21.9827	pQTL
IL2ra	rs7084255	10	6184167	t	a	0.1339	0.0304	1.049e-05	0.00521816	19.2773	pQTL
IL2ra	rs4747891	10	6188119	g	c	0.1799	0.0375	1.585e-06	0.00561524	20.7526	pQTL
IL2ra	rs2182409	10	6209218	c	t	-0.1201	0.0249	1.463e-06	0.00685586	25.3692	pQTL
IP10	rs76467436	4	76677445	a	g	-0.1723	0.033	1.778e-07	0.00338037	29.6955	pQTL
IP10	rs12508444	4	76750708	t	c	-0.0836	0.0172	1.171e-06	0.0030324	26.6294	pQTL
IP10	rs4512021	4	76954407	a	g	-0.0769	0.0152	4.21e-07	0.00295409	25.9397	pQTL
IP10	rs13141895	4	77077885	t	c	-0.1142	0.022	2.093e-07	0.00370983	32.6005	pQTL
MCP1	rs12601658	17	32533423	a	t	-0.0741	0.0152	1.177e-06	0.00196605	32.8268	pQTL
MCP3	rs2005314	17	32498797	t	c	0.2482	0.0313	1.99526e-15	0.0219933	74.1876	pQTL
MCP3	rs2079662	17	32501275	t	c	-0.2509	0.0413	1.25893e-09	0.0114448	38.1935	pQTL
MCP3	rs117940142	17	32527035	a	c	0.2196	0.0483	5.49541e-06	0.00646558	21.4688	pQTL
MCP3	rs1029719	17	32550864	t	c	0.2134	0.025	1.41254e-17	0.0220071	74.235	pQTL
MCP3	rs16969377	17	32561182	a	g	-0.43	0.052	1.38038e-16	0.0205153	69.0974	pQTL
MCP3	rs1133763	17	32647831	a	c	0.5878	0.0328	7.07946e-72	0.0920436	334.434	pQTL
MCP3	rs408121	17	32677148	a	g	0.262	0.027	2.81838e-22	0.031327	106.69	pQTL
MCP3	rs12600832	17	32679760	t	g	-0.2036	0.0504	5.37032e-05	0.00557384	18.4912	pQTL
sICAM	rs34196120	19	10117420	c	t	0.0926816	0.0196463	2.38747e-06	0.00428398	22.3597	pQTL
sICAM	rs139790375	19	10126107	t	c	0.116598	0.0241107	1.32497e-06	0.00359055	18.7273	pQTL
sICAM	rs7250419	19	10127126	g	a	0.101663	0.0259336	8.85026e-05	0.00363019	18.9349	pQTL
sICAM	rs11085580	19	10214589	a	t	0.137165	0.0249664	3.93e-08	0.00650368	34.0209	pQTL
sICAM	rs112917725	19	10232339	t	c	0.164622	0.0359541	4.67937e-06	0.00379505	19.798	pQTL
sICAM	rs73013009	19	10240241	a	t	0.19889	0.0457812	1.39681e-05	0.00485334	25.3458	pQTL
sICAM	rs1988068	19	10330012	a	g	-0.113357	0.0231625	9.88054e-07	0.00471985	24.6454	pQTL
sICAM	rs8111930	19	10368050	g	a	-0.254171	0.0348531	3.03953e-13	0.00792628	41.522	pQTL
sICAM	rs5030390	19	10382537	a	g	-0.293513	0.045307	9.27598e-11	0.00826252	43.2981	pQTL
sICAM	rs5030347	19	10384604	a	c	-0.142505	0.0245329	6.2945e-09	0.00654752	34.2517	pQTL
sICAM	rs5498	19	10395683	g	a	0.127405	0.0196515	8.97877e-11	0.00810277	42.4541	pQTL
sICAM	rs74827019	19	10403603	t	c	0.175694	0.0418966	2.74658e-05	0.00351486	18.3312	pQTL
sICAM	rs12720234	19	10482859	t	c	-0.345475	0.0463189	8.74334e-14	0.0135902	71.6016	pQTL
sICAM	rs7252897	19	10540971	t	c	0.211309	0.0244408	5.3449e-18	0.0129955	68.4267	pQTL
sICAM	rs7256672	19	10579474	g	t	-0.145997	0.0215102	1.14223e-11	0.010178	53.4391	pQTL
sICAM	rs62131898	19	10626428	g	a	0.125113	0.026848	3.16149e-06	0.00345376	18.0114	pQTL
sICAM	rs78256348	19	10691307	t	c	0.100112	0.0227409	1.0711e-05	0.00352027	18.3595	pQTL
sICAM	rs112023341	19	10696691	a	g	-0.246806	0.0412114	2.1143e-09	0.00800492	41.9373	pQTL
sICAM	rs62130043	19	10821054	g	a	0.08631	0.0211143	4.35576e-05	0.00348719	18.1863	pQTL
sICAM	rs117063573	19	10835620	a	g	-0.434287	0.0576726	5.06575e-14	0.0180889	95.7397	pQTL
sICAM	rs57547494	19	10852417	t	c	0.143139	0.035912	6.72476e-05	0.00196505	10.2325	pQTL
sICAM	rs142673551	19	9935851	t	c	-0.226381	0.0433623	1.78268e-07	0.00583545	30.5048	pQTL
TNFa	rs115497794	6	31328974	a	g	0.1263	0.0291	1.423e-05	0.00276766	23.6459	pQTL
TNFa	rs2429642	6	31486962	a	g	-0.0765	0.0194	8.037e-05	0.00162563	13.8729	pQTL
SeSelectin	rs3917412	1	169700502	t	c	0.1154	0.0219	1.309e-07	0.00538467	124.215	pQTL
SeSelectin	rs60425295	1	169716281	t	c	0.1036	0.0252	3.904e-05	0.00252546	58.0908	pQTL
SCGFb	rs62112533	19	51233758	t	c	-0.169	0.028	1.541e-09	0.0106674	75.2721	pQTL
SCGFb	rs35886564	19	51283589	t	c	-0.1064	0.0248	1.763e-05	0.00543677	38.1616	pQTL
IL7	rs6473130	8	79862570	c	a	-0.0978	0.0251	9.703e-05	0.00469995	16.0884	pQTL
sVCAM	rs3917010	1	101190866	c	a	-0.0984083	0.0231502	2.12942e-05	0.00300377	15.6576	pQTL
activePAI	rs62465622	7	101015523	c	t	-0.106115	0.026271	5.36223e-05	0.00312789	16.3067	pQTL
IL1RA	rs9308676	2	113428167	a	g	0.0431	0.0109	7.427e-05	0.000917526	17.4995	pQTL
IL1RA	rs7594852	2	113521754	t	c	0.0449	0.0103	1.252e-05	0.00100614	19.1913	pQTL
IL1RA	rs3783548	2	113533333	a	g	0.086	0.0207	3.353e-05	0.0012849	20.9632	pQTL
IL1RA	rs62157451	2	113608418	c	g	-0.0956	0.0226	2.259e-05	0.00115369	20.9787	pQTL
IL1RA	rs4591347	2	113658705	t	c	-0.1005	0.0149	1.744e-11	0.00236039	45.0836	pQTL
IL1RA	rs7584409	2	113742734	a	g	-0.0861	0.0116	9.5e-14	0.00304087	55.3999	pQTL
IL1RA	rs114189538	2	113821082	a	g	-0.1666	0.0222	6.22e-14	0.00342193	65.4287	pQTL
IL1RA	rs6743376	2	113832333	a	c	-0.1822	0.0107	3.473e-65	0.0151598	293.317	pQTL
IL1RA	rs6734238	2	113841030	a	g	0.204	0.0104	2.459e-85	0.0197602	384.119	pQTL
IL1RA	rs6723639	2	113872238	t	c	-0.0655	0.0133	7.832e-07	0.00140699	26.8478	pQTL
IL1RA	rs74667587	2	113895079	a	g	-0.1494	0.0141	2.694e-26	0.0066061	126.716	pQTL
IL1RA	rs72829856	2	113913287	a	g	0.2125	0.0196	2.982e-27	0.00778655	142.537	pQTL
IL1RA	rs45592842	2	113943063	t	g	0.0946	0.023	3.801e-05	0.00140688	20.8075	pQTL
IL1RA	rs72831808	2	113979355	c	g	0.1235	0.0252	9.727e-07	0.0017285	27.117	pQTL
IL1RA	rs1491585	2	114003621	a	g	-0.0752	0.0107	1.954e-12	0.00282022	53.8911	pQTL
IL1RA	rs1191686	2	114094703	t	c	-0.072	0.0131	4.311e-08	0.00157496	30.0093	pQTL
IL1RA	rs1867868	2	114162983	t	c	0.0634	0.0106	2.24e-09	0.00200908	36.5645	pQTL
IL6	rs57349960	7	22519455	cg	c	0.0613	0.0153	6.276e-05	0.0017884	16.0849	pQTL
IL8	rs7655660	4	74589597	a	g	-0.1876	0.0237	2.666e-15	0.00447912	71.8668	pQTL
MCSF	rs6695237	1	110415626	a	g	-0.0602	0.0118	3.346e-07	0.00179621	28.7425	pQTL
MCSF	rs6699144	1	110438926	t	c	0.0603	0.0131	4.112e-06	0.00156238	24.995	pQTL
MCSF	rs333968	1	110460520	t	c	-0.1406	0.0183	1.514e-14	0.00417808	71.0359	pQTL
MCSF	rs1058885	1	110466466	t	c	-0.1262	0.0114	2.889e-28	0.00729904	124.489	pQTL
MCSF	rs72687271	1	110491364	a	g	-0.1086	0.0251	1.481e-05	0.0018989	23.9317	pQTL
MCSF	rs11579145	1	110501597	a	g	-0.1754	0.0111	7.307e-56	0.0153613	249.194	pQTL
MCSF	rs17668350	1	110543223	t	c	-0.1455	0.022	3.889e-11	0.00280726	47.6635	pQTL
MCSF	rs140223635	1	110543879	a	g	-0.1095	0.0259	2.432e-05	0.00183917	23.1775	pQTL
MCSF	rs3768471	1	110612436	a	g	0.17	0.0229	1.092e-13	0.0041079	69.8378	pQTL
MCSF	rs116675658	1	110613543	t	g	-0.1261	0.0272	3.678e-06	0.00169532	28.7521	pQTL
MCSF	rs672992	1	110639873	t	c	0.0803	0.0118	8.643e-12	0.00318713	54.1339	pQTL
MIP1a	rs1127790	17	34304247	a	g	0.0825	0.0185	8.06e-06	0.00123491	22.5453	pQTL
MIP1a	rs112689088	17	34307457	t	c	0.089	0.0189	2.642e-06	0.00133887	24.4455	pQTL
MIP1a	rs41389847	17	34324617	t	c	0.1143	0.0239	1.772e-06	0.00132545	25.2912	pQTL
MIP1a	rs66967287	17	34352005	t	c	-0.1222	0.0178	7.601e-12	0.00266638	50.9462	pQTL
MIP1a	rs854658	17	34352666	a	g	0.0816	0.0105	7.92e-15	0.00330303	63.1504	pQTL
MIP1a	rs854675	17	34359900	t	c	-0.1007	0.0181	2.463e-08	0.00196967	35.9856	pQTL
MIP1a	rs56121841	17	34363587	t	g	-0.1113	0.0118	4.466e-21	0.00516986	94.756	pQTL
MIP1a	rs854462	17	34386090	a	g	0.1736	0.015	5.09e-31	0.00745962	143.218	pQTL
MIP1a	rs2735835	17	34393296	a	g	0.0806	0.0108	1.025e-13	0.00324082	59.2843	pQTL
MIP1a	rs72831789	17	34396802	a	t	-0.089	0.0208	1.924e-05	0.00137739	25.1499	pQTL
MIP1a	rs8076004	17	34401669	a	c	0.13	0.0118	2.01e-28	0.00651446	124.953	pQTL
MIP1a	rs62079735	17	34425004	a	g	0.1261	0.0169	9.039e-14	0.00336317	61.5306	pQTL
MIP1a	rs1634517	17	34432403	a	c	0.4013	0.0117	2.05e-258	0.0589819	1194.4	pQTL
MIP1a	rs62079742	17	34434545	t	c	0.1188	0.0143	8.195e-17	0.00425591	77.9335	pQTL
MIP1a	rs1357366	17	34436738	t	c	0.1701	0.0234	3.535e-13	0.00331462	60.6395	pQTL
MIP1a	rs11651338	17	34816489	t	c	0.1221	0.0116	9.999e-26	0.00725225	133.201	pQTL
MIP1a	rs1542611	17	34848436	t	g	-0.1047	0.0178	3.765e-09	0.0019433	37.1036	pQTL
MIP1a	rs117010890	17	34916971	t	c	-0.2113	0.0281	6.12e-14	0.00534915	79.8083	pQTL
PDGFbb	rs5757272	22	39157384	a	g	-0.0448	0.0113	7.827e-05	0.00099732	18.2061	pQTL
SCF	rs78628275	12	89078733	t	c	-0.1097	0.0264	3.325e-05	0.00132137	20.9159	pQTL
SCF	rs11608458	12	89369806	t	c	-0.0698	0.012	5.941e-09	0.00223565	33.2578	pQTL
MIP1b	rs12600678	17	34478231	t	c	0.1839	0.0206	3.716e-19	0.00695149	80.7958	pQTL
MIP1a	rs62081560	17	34442541	t	g	0.1688	0.0139	4.386e-34	0.0103468	190.635	pQTL
MIP1a	rs12600678	17	34478231	t	c	0.0996	0.0194	2.737e-07	0.00313856	46.7219	pQTL
MIP1b	rs8074386	17	34452725	t	c	-0.0881	0.0139	2.274e-10	0.00224116	25.9256	pQTL
MIP1b	rs2376468	17	34461903	c	g	-0.1164	0.0139	4.584e-17	0.00479318	55.5894	pQTL
MIP1b	rs719828	17	34465375	a	g	0.0884	0.0178	7.056e-07	0.001654	19.1221	pQTL
IL2ra	rs17403348	10	5827901	c	t	0.3336	0.0805	3.445e-05	0.012672	47.1674	pQTL
IL2ra	rs34507893	10	6124598	g	a	-0.7351	0.1155	1.997e-10	0.0567057	220.921	pQTL
MCP3	rs371194085	17	32619468	a	t	-0.1282	0.0269	1.8197e-06	0.00778291	25.8772	pQTL
MIP1a	rs8082120	17	34445325	a	g	-0.1413	0.015	3.959e-21	0.00828996	124.049	pQTL
MIP1a	rs16971993	17	34445397	t	c	0.1617	0.0241	1.841e-11	0.00458468	68.3491	pQTL
MIP1a	rs16972027	17	34451097	a	g	0.1312	0.0232	1.674e-08	0.0028562	42.5069	pQTL
MIP1a	rs757121	17	34455382	t	c	-0.0676	0.0155	1.339e-05	0.00186828	27.7768	pQTL
MIP1a	rs12948732	17	34462907	t	c	-0.2155	0.018	5.12e-33	0.0113029	208.451	pQTL
MIP1a	rs62078173	17	34481410	t	c	-0.1528	0.0325	2.526e-06	0.00251408	37.4024	pQTL
MIP1b	rs12601485	17	34824845	t	c	0.0676	0.0127	9.35e-08	0.00118503	13.6939	pQTL
IL18	rs6589298	11	112384611	t	c	-0.1075	0.0244	1.054e-05	0.00503011	35.0602	pQTL
MIP1b	rs854651	17	34293338	t	c	-0.102	0.012	1.614e-17	0.00282481	32.6963	pQTL
MIP1b	rs41341749	17	34310702	a	g	-0.1008	0.0187	6.896e-08	0.00135083	15.6123	pQTL
MIP1b	rs16971802	17	34311387	t	c	-0.1626	0.0257	2.475e-10	0.00268704	31.0974	pQTL
MIP1b	rs113435750	17	34822168	a	g	-0.465	0.0144	1.07e-227	0.0554698	677.832	pQTL
MIP1b	rs55833429	17	34867929	t	c	0.1485	0.012	4.829e-35	0.00718272	83.5028	pQTL
GROa	rs1247669	4	74447417	c	g	0.1324	0.0303	1.268e-05	0.00378983	25.8841	pQTL
GROa	rs1957078	4	74704582	a	c	-0.1149	0.0198	6.411e-09	0.00648389	44.4043	pQTL
GROa	rs960821	4	74727832	a	g	0.7429	0.0486	1.191e-52	0.0752605	553.748	pQTL
GROa	rs62312441	4	74737655	a	g	0.2386	0.0367	8.055e-11	0.00737309	50.5392	pQTL
GROa	rs7674809	4	74743102	t	c	0.6162	0.0223	6.47e-168	0.123674	960.237	pQTL
GROa	rs1246591	4	75110540	t	g	-0.0882	0.0221	6.829e-05	0.00295191	20.1442	pQTL
IL16	rs4131083	15	81535646	a	g	0.0482	0.0046	4.542e-26	0.00102256	21.729	pQTL
IL16	rs57763246	15	81595827	t	c	-0.4528	0.0081	0	0.0279588	610.581	pQTL
IL16	rs35374001	15	81608352	t	c	-0.0665	0.0084	1.796e-15	0.000935995	19.8879	pQTL
IL16	rs1564641	15	81790468	a	g	0.0309	0.0044	2.305e-12	0.000476981	10.1302	pQTL
IL18	rs5744241	11	112027144	t	c	0.2278	0.037	7.425e-10	0.00862747	60.3522	pQTL
IL18	rs7123686	11	112065483	a	c	-0.1399	0.0268	1.788e-07	0.00874599	61.1886	pQTL
IL18	rs11214140	11	112086191	t	c	-0.1432	0.03	1.812e-06	0.00615519	42.9506	pQTL
IL18	rs55752079	11	112370070	a	t	0.1569	0.0395	7.123e-05	0.00532218	37.1068	pQTL
IL18	rs80079922	11	112442767	a	g	-0.1915	0.0464	3.673e-05	0.0041108	28.6261	pQTL
VEGF	rs9369439	6	43977875	t	c	0.0629	0.0139	5.667e-06	0.000579058	17.3239	pQTL
VEGF	rs7755311	6	44150209	a	g	0.0444	0.0098	6.198e-06	0.000742208	22.2085	pQTL
MIG	rs1857821	4	76881979	g	a	-0.1638	0.0254	1.049e-10	0.0111143	41.3941	pQTL
RANTES	rs4796136	17	34251401	c	t	0.1831	0.0356	2.64e-07	0.00908519	31.3471	pQTL
IL2ra	rs3136614	10	6005674	g	a	0.1652	0.0363	5.304e-06	0.00811964	30.084	pQTL
IL2ra	rs3136613	10	6020749	c	t	0.0959	0.024	6.444e-05	0.00417615	15.4117	pQTL
IP10	rs4241585	4	77031359	a	g	0.0817	0.0195	2.793e-05	0.00226957	19.9153	pQTL
MCP3	rs731971	17	32504904	a	t	-0.2589	0.0427	1.38038e-09	0.0119033	39.7422	pQTL
MCP3	rs4795904	17	32618981	a	g	0.2803	0.0306	4.67735e-20	0.0262406	88.9005	pQTL
MCP3	rs8072865	17	32657637	t	c	0.5502	0.0316	6.91831e-68	0.0854316	308.166	pQTL
MCP3	rs28481802	17	32676872	a	g	0.1235	0.0291	2.18776e-05	0.00552216	18.3188	pQTL
sICAM	rs1799969	19	10394792	a	g	-0.154698	0.0244715	2.58964e-10	0.00879025	46.0881	pQTL
sICAM	rs17852402	19	10404519	a	g	0.160768	0.0354078	5.61268e-06	0.00427212	22.2975	pQTL
sICAM	rs2278442	19	10444826	a	g	0.0831819	0.0200331	3.2927e-05	0.00333219	17.3753	pQTL
sICAM	rs141848087	19	10588077	c	g	-0.190968	0.0325281	4.33538e-09	0.00662324	34.6505	pQTL
SeSelectin	rs10753793	1	169727940	a	g	0.1091	0.0212	2.713e-07	0.00507566	117.05	pQTL
IL1RA	rs11687786	2	113811731	t	g	0.0593	0.0102	7.139e-09	0.00175679	33.5343	pQTL
IL8	rs74468557	4	74591403	a	g	-0.1948	0.0247	3.026e-15	0.00480331	77.0935	pQTL
MCSF	rs79645118	1	110455870	t	c	-0.1316	0.0252	1.878e-07	0.00190468	32.3096	pQTL
MCSF	rs72974785	1	110469392	a	t	-0.118	0.0292	5.248e-05	0.00158777	26.9252	pQTL
MCSF	rs11102041	1	110504360	t	c	-0.1647	0.0114	4.844e-47	0.0131748	213.25	pQTL
MCSF	rs6698294	1	110649538	a	g	0.0812	0.0122	2.431e-11	0.00307111	52.1568	pQTL
MIP1a	rs67943086	17	34357820	a	g	0.1319	0.0185	8.954e-13	0.00344708	63.0712	pQTL
MIP1a	rs2840162	17	34392547	a	g	0.1935	0.0174	1.181e-28	0.00693648	133.104	pQTL
MIP1a	rs113435750	17	34822168	a	g	-0.112	0.0186	1.701e-09	0.00232985	42.5817	pQTL
MIP1a	rs7208788	17	34823204	a	g	-0.0587	0.015	8.932e-05	0.000972828	17.7557	pQTL
SCF	rs7304494	12	89363909	t	c	-0.0635	0.0122	1.943e-07	0.00173291	27.4412	pQTL
IL12p70	rs34740816	3	159965219	g	a	-0.1164	0.0296	8.173e-05	0.00154277	12.12	pQTL
MIP1b	rs4795105	17	34287751	a	t	-0.1056	0.0121	2.283e-18	0.00305779	35.4013	pQTL
VEGF	rs4573079	6	43934669	a	c	0.0485	0.0111	1.357e-05	0.000573514	17.1579	pQTL
sICAM	rs78671428	19	10707400	t	g	-0.256405	0.0418746	9.17298e-10	0.00806618	42.2608	pQTL
sICAM	rs56114795	19	10868545	t	c	-0.299694	0.0487263	7.72097e-10	0.0110197	57.9077	pQTL
MIP1b	rs4795112	17	34471404	t	g	0.1654	0.024	5.595e-12	0.0074278	86.3732	pQTL
IL1RA	rs3977064	2	114191728	a	c	-0.1035	0.0243	2.065e-05	0.00197943	29.292	pQTL
MIP1a	rs1818814	17	34439139	t	c	-0.1483	0.0271	4.166e-08	0.0038563	53.9719	pQTL
MIP1a	rs4795109	17	34446523	a	g	0.1228	0.016	1.639e-14	0.00618826	92.4043	pQTL
MIP1a	rs4795113	17	34478464	c	g	-0.1031	0.0195	1.324e-07	0.00336431	50.0942	pQTL
MIP1a	rs4796155	17	34445646	a	t	0.0971	0.0166	4.574e-09	0.004267	59.7445	pQTL
GROa	rs3097409	4	74743475	t	c	-0.5997	0.0212	1.37e-176	0.127385	993.249	eQTL
IL16	rs8023541	15	81577808	t	c	-0.0506	0.0042	1.361e-33	0.00128	27.2066	eQTL
IL16	rs4778639	15	81600451	t	g	0.4586	0.0083	0	0.0273829	597.649	eQTL
IL16	rs11325	15	81601340	t	g	-0.0795	0.007	4.259e-30	0.00146685	31.1841	eQTL
CTACK	rs145864441	9	34639815	c	a	0.3928	0.0467	3.983e-17	0.0280191	104.612	eQTL
CTACK	rs867811	9	34663798	c	t	-0.1853	0.0258	7.446e-13	0.0134718	49.5569	eQTL
IL2ra	rs3136614	10	6005674	g	a	0.1652	0.0363	5.304e-06	0.00812596	30.1076	eQTL
IL2ra	rs8177751	10	6029759	t	a	0.1081	0.0384	0.00482	0.00317278	11.6971	eQTL
IL2ra	rs12722588	10	6060433	c	t	0.3344	0.0334	1.561e-23	0.0254597	96.0088	eQTL
IL2ra	rs12722497	10	6095928	c	a	-0.6285	0.0482	6.941e-39	0.092831	376.065	eQTL
IL18	rs71478720	11	112009605	t	c	-0.26	0.0273	1.669e-21	0.0230484	163.611	eQTL
RANTES	rs2251660	17	34252537	c	a	-0.1831	0.0356	2.617e-07	0.00910261	31.4077	eQTL
TRAIL	rs76344120	3	172192313	t	c	-0.0818	0.0001	0	0.000984951	11.3233	eQTL
TRAIL	rs231999	3	172273096	a	g	0.0802	0.0206	0.0001019	0.00234641	27.0119	eQTL
TRAIL	rs234043	3	172313367	t	c	-0.0553	0.0179	0.002028	0.00122762	14.1165	eQTL
MIF	rs2330634	22	24250795	g	c	-0.1549	0.0248	4.498e-10	0.0112351	39.6789	eQTL
Eotaxin	rs12450911	17	32604425	a	g	0.1027	0.0202	3.587e-07	0.00299035	34.3482	eQTL
SCGFb	rs11084024	19	51228634	a	g	0.1034	0.0287	0.0003126	0.00402001	28.1769	eQTL
MIG	rs7438137	4	76753036	c	t	0.0756	0.0242	0.001815	0.00275233	10.1648	eQTL
MIG	rs4386627	4	76966321	g	a	-0.1032	0.0233	9.449e-06	0.00532033	19.6996	eQTL
FGFBasic	rs28681527	4	123744364	g	c	0.0789	0.0297	0.007899	0.00137109	10.3838	eQTL
sICAM	rs2278442	19	10444826	a	g	0.0831819	0.0200331	3.2927e-05	0.00333208	17.3747	eQTL
MIP1b	rs1634503	17	34421139	a	g	-0.0752	0.0097	9.538e-15	0.00216516	25.0445	eQTL
sVCAM	rs3917010	1	101190866	c	a	-0.0984083	0.0231502	2.12942e-05	0.00300473	15.6627	eQTL
MCP1	rs9675315	17	32541260	t	c	0.0392	0.0125	0.001772	0.000760637	12.6849	eQTL
MCP1	rs1860180	17	32628064	a	g	0.037	0.0123	0.002713	0.000683293	11.3942	eQTL
IL1RA	rs11677088	2	113835603	a	g	0.1827	0.0103	6.009e-71	0.016481	319.307	eQTL
IL1RA	rs315930	2	113869554	a	c	-0.0349	0.0111	0.001707	0.000532687	10.1557	eQTL
IL8	rs7655660	4	74589597	a	g	-0.1876	0.0237	2.666e-15	0.00447912	71.8668	eQTL
IL8	rs28833215	4	74646006	a	g	-0.0356	0.0118	0.00245	0.000609137	10.3128	eQTL
MCSF	rs72687271	1	110491364	a	g	-0.1086	0.0251	1.481e-05	0.0018989	23.9317	eQTL
MCSF	rs11579145	1	110501597	a	g	-0.1754	0.0111	7.307e-56	0.0153613	249.194	eQTL
MIP1a	rs1634517	17	34432403	a	c	0.4013	0.0117	2.05e-258	0.0589819	1194.4	eQTL
GROa	rs7674809	4	74743102	t	c	0.6162	0.0223	6.47e-168	0.123764	961.031	eQTL
IL16	rs11632576	15	81582406	c	g	0.0475	0.0042	9.685e-30	0.0011253	23.9149	eQTL
IL16	rs11632978	15	81600510	a	t	-0.0735	0.0081	1.152e-19	0.000937658	19.9233	eQTL
IL18	rs34273854	11	112004797	t	c	-0.2191	0.0551	6.996e-05	0.00575136	40.1164	eQTL
IL18	rs3882891	11	112014761	t	g	-0.0961	0.0234	4.011e-05	0.0045322	31.5739	eQTL
IL18	rs5744241	11	112027144	t	c	0.2278	0.037	7.425e-10	0.00858505	60.0529	eQTL
RANTES	rs28722787	17	34249799	c	t	-0.1831	0.0356	2.659e-07	0.00910261	31.4077	eQTL
MIG	rs4529084	4	76966305	c	t	-0.1031	0.0233	9.688e-06	0.00531002	19.6612	eQTL
FGFBasic	rs308430	4	123764127	c	t	0.0776	0.0296	0.008867	0.00132628	10.044	eQTL
IL8	rs74468557	4	74591403	a	g	-0.1948	0.0247	3.026e-15	0.00480331	77.0935	eQTL
MCSF	rs11102041	1	110504360	t	c	-0.1647	0.0114	4.844e-47	0.0131748	213.25	eQTL
